# Supplementary material for: Cannabinoid receptor type 2 (CB2)-selective N-aryl-oxadiazolyl-propionamides: synthesis, radiolabelling, molecular modelling and biological evaluation
Source: Org Med Chem Lett. 2012 Oct 15;2:32. doi: 10.1186/2191-2858-2-32 (PMC3598492; doi:10.1186/2191-2858-2-32)
Supplement: Additional file 1 — Contains crystal data and structure refinement for compound X-ray structural data of 6f. Crystal data: C26H20N6O4, Mm = 480.48 g mol–1, triclinic, space group P1− (no. 2), a = 766.4(1) pm, b = 1236.3(1) pm, c = 1278.1(2) pm, α = 109.04(1)°, β = 100.34(1)°, γ = 91.31(1)°, V = 1,121.8(2)·× 106 pm3, Z = 2, rcalc = 1.423 g cm–3, μ(Mo-Kα) = 0.10 mm–1, crystal size 0.32 × 0.08 × 0.07 mm3, Qmax = 50°, 6,766 reflections collected, 3,761 unique, Rint = 0.046, 2,382 observed reflections, 330 parameters, R1 = 0.043 [I > 2s(I)], wR2 = 0.082 (all data), maximum and minimum residual electron density 0.18 and –0.14 × 10–6 Å–3, respectively. [file 2191-2858-2-32-S1.cif]

 
data_ip2-911m 
 
_audit_creation_method            SHELXL-97 
_chemical_name_systematic 
; 
 ? 
; 
_chemical_name_common             ? 
_chemical_melting_point           ? 
_chemical_formula_moiety          ? 
_chemical_formula_sum 
 'C26 H20 N6 O4' 
_chemical_formula_weight          480.48 
 
loop_ 
 _atom_type_symbol 
 _atom_type_description 
 _atom_type_scat_dispersion_real 
 _atom_type_scat_dispersion_imag 
 _atom_type_scat_source 
 'C'  'C'   0.0033   0.0016 
 'International Tables Vol C Tables 4.2.6.8 and 6.1.1.4' 
 'H'  'H'   0.0000   0.0000 
 'International Tables Vol C Tables 4.2.6.8 and 6.1.1.4' 
 'N'  'N'   0.0061   0.0033 
 'International Tables Vol C Tables 4.2.6.8 and 6.1.1.4' 
 'O'  'O'   0.0106   0.0060 
 'International Tables Vol C Tables 4.2.6.8 and 6.1.1.4' 
 
_symmetry_cell_setting            triclinic 
_symmetry_space_group_name_H-M    'P-1, No. 2' 
 
loop_ 
 _symmetry_equiv_pos_as_xyz 
 'x, y, z' 
 '-x, -y, -z' 
 
_cell_length_a                    7.6636(10) 
_cell_length_b                    12.3628(15) 
_cell_length_c                    12.7812(16) 
_cell_angle_alpha                 109.044(10) 
_cell_angle_beta                  100.337(10) 
_cell_angle_gamma                 91.310(10) 
_cell_volume                      1121.8(2) 
_cell_formula_units_Z             2 
_cell_measurement_temperature     180(2) 
_cell_measurement_reflns_used     5852 
_cell_measurement_theta_min       1.7 
_cell_measurement_theta_max       29.5
 
_exptl_crystal_description        rod 
_exptl_crystal_colour             orange
_exptl_crystal_size_max           0.32 
_exptl_crystal_size_mid           0.08 
_exptl_crystal_size_min           0.07 
_exptl_crystal_density_meas       ? 
_exptl_crystal_density_diffrn     1.423 
_exptl_crystal_density_method     'not measured' 
_exptl_crystal_F_000              500 
_exptl_absorpt_coefficient_mu     0.100 
_exptl_absorpt_correction_type    none 
_exptl_absorpt_correction_T_min   0.9688 
_exptl_absorpt_correction_T_max   0.9931 
_exptl_absorpt_process_details    ? 
 
_exptl_special_details 
; 
 ? 
; 
 
_diffrn_ambient_temperature       180(2) 
_diffrn_radiation_wavelength      0.71073 
_diffrn_radiation_type            MoK\a 
_diffrn_radiation_source          'fine-focus sealed tube' 
_diffrn_radiation_monochromator   graphite 
_diffrn_measurement_device_type   'STOE IPDS-2T'
_diffrn_measurement_method        'omega scans' 
_diffrn_detector_area_resol_mean  ? 
_diffrn_standards_number          none 
_diffrn_standards_interval_count  ? 
_diffrn_standards_interval_time   ? 
_diffrn_standards_decay_%         ? 
_diffrn_reflns_number             6766 
_diffrn_reflns_av_R_equivalents   0.0464 
_diffrn_reflns_av_sigmaI/netI     0.0770 
_diffrn_reflns_limit_h_min        -8 
_diffrn_reflns_limit_h_max        9 
_diffrn_reflns_limit_k_min        -14 
_diffrn_reflns_limit_k_max        14 
_diffrn_reflns_limit_l_min        -15 
_diffrn_reflns_limit_l_max        15 
_diffrn_reflns_theta_min          1.75 
_diffrn_reflns_theta_max          25.00 
_reflns_number_total              3761 
_reflns_number_gt                 2382 
_reflns_threshold_expression      >2sigma(I) 
 
_computing_data_collection        'STOE X-AREA' 
_computing_cell_refinement        'STOE X-AREA' 
_computing_data_reduction         'STOE X-AREA'
_computing_structure_solution     'SHELXS-97 (Sheldrick, 1990)' 
_computing_structure_refinement   'SHELXL-97 (Sheldrick, 1997)' 
_computing_molecular_graphics     ? 
_computing_publication_material   ? 
 
_refine_special_details 
; 
 Refinement of F^2^ against ALL reflections.  The weighted R-factor wR and 
 goodness of fit S are based on F^2^, conventional R-factors R are based 
 on F, with F set to zero for negative F^2^. The threshold expression of 
 F^2^ > 2sigma(F^2^) is used only for calculating R-factors(gt) etc. and is 
 not relevant to the choice of reflections for refinement.  R-factors based 
 on F^2^ are statistically about twice as large as those based on F, and R- 
 factors based on ALL data will be even larger. 
; 
 
_refine_ls_structure_factor_coef  Fsqd  
_refine_ls_matrix_type            full 
_refine_ls_weighting_scheme       calc  
_refine_ls_weighting_details 
 'calc w=1/[\s^2^(Fo^2^)+(0.0310P)^2^+0.0000P] where P=(Fo^2^+2Fc^2^)/3' 
_atom_sites_solution_primary      direct 
_atom_sites_solution_secondary    difmap 
_atom_sites_solution_hydrogens    geom 
_refine_ls_hydrogen_treatment     mixed 
_refine_ls_extinction_method      SHELXL 
_refine_ls_extinction_coef        0.0110(15) 
_refine_ls_extinction_expression 
 'Fc^*^=kFc[1+0.001xFc^2^\l^3^/sin(2\q)]^-1/4^' 
_refine_ls_number_reflns          3761 
_refine_ls_number_parameters      330 
_refine_ls_number_restraints      0 
_refine_ls_R_factor_all           0.0847 
_refine_ls_R_factor_gt            0.0433 
_refine_ls_wR_factor_ref          0.0821 
_refine_ls_wR_factor_gt           0.0735 
_refine_ls_goodness_of_fit_ref    0.926 
_refine_ls_restrained_S_all       0.926 
_refine_ls_shift/su_max           0.001 
_refine_ls_shift/su_mean          0.000 
 
loop_ 
 _atom_site_label 
 _atom_site_type_symbol 
 _atom_site_fract_x 
 _atom_site_fract_y 
 _atom_site_fract_z 
 _atom_site_U_iso_or_equiv 
 _atom_site_adp_type 
 _atom_site_occupancy 
 _atom_site_symmetry_multiplicity 
 _atom_site_calc_flag 
 _atom_site_refinement_flags 
 _atom_site_disorder_assembly 
 _atom_site_disorder_group 
O1 O 0.2530(2) 0.59844(13) 0.16331(12) 0.0407(4) Uani 1 1 d . . . 
O2 O 0.3366(2) 0.38514(13) 0.44463(12) 0.0370(4) Uani 1 1 d . . . 
O3 O -0.0578(3) 1.27665(14) 0.36618(15) 0.0501(5) Uani 1 1 d . . . 
O4 O 0.0576(3) 1.27711(14) 0.22371(14) 0.0496(5) Uani 1 1 d . . . 
N1 N 0.2180(3) 0.69864(16) 0.13499(15) 0.0399(5) Uani 1 1 d . . . 
N2 N 0.2194(3) 0.73241(15) 0.32024(14) 0.0297(4) Uani 1 1 d . . . 
N3 N 0.2284(3) 0.49755(17) 0.59493(15) 0.0333(5) Uani 1 1 d . . . 
H3N H 0.183(3) 0.568(2) 0.6225(19) 0.042(7) Uiso 1 1 d . . . 
N4 N 0.0210(3) 1.23140(17) 0.28968(17) 0.0396(5) Uani 1 1 d . . . 
N5 N 0.2395(3) 0.84611(18) -0.03539(19) 0.0479(6) Uani 1 1 d . . . 
N6 N 0.2682(3) 0.23455(16) 0.87766(15) 0.0353(5) Uani 1 1 d . . . 
C1 C 0.1998(3) 0.77281(19) 0.23026(17) 0.0288(5) Uani 1 1 d . . . 
C2 C 0.2511(3) 0.62716(19) 0.27453(18) 0.0294(5) Uani 1 1 d . . . 
C3 C 0.2824(3) 0.53506(19) 0.32486(18) 0.0323(6) Uani 1 1 d . . . 
H3A H 0.4071 0.5155 0.3259 0.039 Uiso 1 1 calc R . . 
H3B H 0.2034 0.4654 0.2773 0.039 Uiso 1 1 calc R . . 
C4 C 0.2477(3) 0.57087(18) 0.44401(18) 0.0322(5) Uani 1 1 d . . . 
H4A H 0.1240 0.5924 0.4435 0.039 Uiso 1 1 calc R . . 
H4B H 0.3292 0.6391 0.4923 0.039 Uiso 1 1 calc R . . 
C5 C 0.2754(3) 0.47420(19) 0.49318(18) 0.0304(5) Uani 1 1 d . . . 
C6 C 0.1576(3) 0.89156(18) 0.24335(17) 0.0292(5) Uani 1 1 d . . . 
C7 C 0.1085(3) 0.95749(19) 0.34339(18) 0.0324(6) Uani 1 1 d . . . 
H7 H 0.1053 0.9250 0.4010 0.039 Uiso 1 1 calc R . . 
C8 C 0.0644(3) 1.06891(19) 0.36074(18) 0.0335(6) Uani 1 1 d . . . 
H8 H 0.0294 1.1127 0.4287 0.040 Uiso 1 1 calc R . . 
C9 C 0.0726(3) 1.11487(18) 0.27632(19) 0.0316(5) Uani 1 1 d . . . 
C10 C 0.1216(3) 1.05404(19) 0.17682(18) 0.0335(6) Uani 1 1 d . . . 
H10 H 0.1270 1.0884 0.1209 0.040 Uiso 1 1 calc R . . 
C11 C 0.1632(3) 0.94101(19) 0.15908(18) 0.0295(5) Uani 1 1 d . . . 
C12 C 0.2095(3) 0.88015(19) 0.0493(2) 0.0304(5) Uani 1 1 d . . . 
C13 C 0.2390(3) 0.42890(19) 0.66607(18) 0.0312(5) Uani 1 1 d . . . 
C14 C 0.2014(3) 0.4813(2) 0.77365(18) 0.0344(6) Uani 1 1 d . . . 
H14 H 0.1702 0.5583 0.7942 0.041 Uiso 1 1 calc R . . 
C15 C 0.2084(3) 0.4241(2) 0.85072(19) 0.0363(6) Uani 1 1 d . . . 
H15 H 0.1829 0.4605 0.9235 0.044 Uiso 1 1 calc R . . 
C16 C 0.2539(3) 0.31197(19) 0.81831(17) 0.0318(6) Uani 1 1 d . . . 
C17 C 0.2925(3) 0.25780(19) 0.71113(18) 0.0303(5) Uani 1 1 d . . . 
C18 C 0.2848(3) 0.31671(19) 0.63353(18) 0.0318(6) Uani 1 1 d . . . 
H18 H 0.3104 0.2806 0.5607 0.038 Uiso 1 1 calc R . . 
C19 C 0.3351(3) 0.14255(18) 0.70517(18) 0.0303(5) Uani 1 1 d . . . 
C20 C 0.3800(3) 0.04880(19) 0.62255(19) 0.0349(6) Uani 1 1 d . . . 
H20 H 0.3909 0.0544 0.5516 0.042 Uiso 1 1 calc R . . 
C21 C 0.4089(3) -0.0531(2) 0.6439(2) 0.0407(6) Uani 1 1 d . . . 
H21 H 0.4384 -0.1176 0.5872 0.049 Uiso 1 1 calc R . . 
C22 C 0.3944(3) -0.0605(2) 0.7491(2) 0.0424(7) Uani 1 1 d . . . 
H22 H 0.4146 -0.1308 0.7627 0.051 Uiso 1 1 calc R . . 
C23 C 0.3514(3) 0.0312(2) 0.8336(2) 0.0403(6) Uani 1 1 d . . . 
H23 H 0.3438 0.0252 0.9049 0.048 Uiso 1 1 calc R . . 
C24 C 0.3196(3) 0.1332(2) 0.81113(18) 0.0326(5) Uani 1 1 d . . . 
C25 C 0.2443(4) 0.2606(2) 0.99387(18) 0.0437(7) Uani 1 1 d . . . 
H25A H 0.2094 0.1883 1.0053 0.052 Uiso 1 1 calc R . . 
H25B H 0.1461 0.3110 1.0064 0.052 Uiso 1 1 calc R . . 
C26 C 0.4097(4) 0.3187(3) 1.0795(2) 0.0675(10) Uani 1 1 d . . . 
H26A H 0.3865 0.3340 1.1558 0.101 Uiso 1 1 calc R . . 
H26B H 0.4434 0.3913 1.0699 0.101 Uiso 1 1 calc R . . 
H26C H 0.5069 0.2685 1.0687 0.101 Uiso 1 1 calc R . . 
 
loop_ 
 _atom_site_aniso_label 
 _atom_site_aniso_U_11 
 _atom_site_aniso_U_22 
 _atom_site_aniso_U_33 
 _atom_site_aniso_U_23 
 _atom_site_aniso_U_13 
 _atom_site_aniso_U_12 
O1 0.0616(13) 0.0293(9) 0.0381(9) 0.0172(7) 0.0152(8) 0.0144(8) 
O2 0.0460(12) 0.0333(9) 0.0384(9) 0.0191(7) 0.0104(8) 0.0116(8) 
O3 0.0535(14) 0.0318(10) 0.0663(12) 0.0125(9) 0.0212(10) 0.0135(9) 
O4 0.0692(15) 0.0314(9) 0.0511(10) 0.0219(9) 0.0042(10) 0.0028(9) 
N1 0.0586(16) 0.0291(11) 0.0383(11) 0.0182(9) 0.0117(10) 0.0133(10) 
N2 0.0329(12) 0.0276(10) 0.0324(10) 0.0156(8) 0.0058(8) 0.0037(9) 
N3 0.0408(13) 0.0277(10) 0.0387(11) 0.0175(9) 0.0135(9) 0.0116(9) 
N4 0.0395(14) 0.0294(11) 0.0468(12) 0.0119(10) 0.0025(10) 0.0039(10) 
N5 0.0562(17) 0.0460(13) 0.0488(14) 0.0251(11) 0.0103(11) 0.0135(12) 
N6 0.0413(14) 0.0391(11) 0.0294(10) 0.0165(9) 0.0080(9) -0.0001(10) 
C1 0.0294(14) 0.0293(12) 0.0315(12) 0.0150(10) 0.0059(10) 0.0039(10) 
C2 0.0304(14) 0.0286(12) 0.0311(11) 0.0132(10) 0.0050(10) 0.0033(10) 
C3 0.0354(15) 0.0272(12) 0.0380(12) 0.0161(10) 0.0069(10) 0.0061(11) 
C4 0.0338(15) 0.0294(12) 0.0389(12) 0.0184(10) 0.0078(10) 0.0063(10) 
C5 0.0261(14) 0.0304(13) 0.0377(12) 0.0155(10) 0.0060(10) 0.0040(11) 
C6 0.0294(15) 0.0269(12) 0.0333(12) 0.0139(10) 0.0038(10) 0.0032(10) 
C7 0.0362(16) 0.0307(12) 0.0336(12) 0.0157(10) 0.0066(10) 0.0016(11) 
C8 0.0358(16) 0.0302(12) 0.0340(12) 0.0094(10) 0.0088(10) 0.0026(11) 
C9 0.0303(15) 0.0234(12) 0.0397(13) 0.0110(10) 0.0026(10) 0.0009(10) 
C10 0.0359(16) 0.0322(12) 0.0354(12) 0.0170(10) 0.0039(10) 0.0017(11) 
C11 0.0265(14) 0.0299(12) 0.0347(12) 0.0149(10) 0.0048(10) 0.0033(10) 
C12 0.0333(15) 0.0307(12) 0.0366(13) 0.0231(11) 0.0077(10) 0.0075(10) 
C13 0.0299(15) 0.0322(13) 0.0360(12) 0.0172(10) 0.0066(10) 0.0036(11) 
C14 0.0324(15) 0.0314(12) 0.0390(13) 0.0109(10) 0.0076(11) 0.0063(11) 
C15 0.0371(16) 0.0402(14) 0.0328(12) 0.0124(11) 0.0094(11) 0.0050(12) 
C16 0.0316(15) 0.0358(13) 0.0317(12) 0.0170(10) 0.0049(10) 0.0014(11) 
C17 0.0280(14) 0.0316(12) 0.0339(12) 0.0144(10) 0.0065(10) 0.0010(10) 
C18 0.0338(16) 0.0344(13) 0.0320(11) 0.0160(10) 0.0091(10) 0.0039(11) 
C19 0.0301(15) 0.0286(12) 0.0357(12) 0.0167(10) 0.0044(10) -0.0015(10) 
C20 0.0344(16) 0.0363(13) 0.0380(12) 0.0184(11) 0.0062(11) 0.0004(11) 
C21 0.0386(17) 0.0330(13) 0.0520(15) 0.0173(12) 0.0066(12) 0.0035(12) 
C22 0.0386(17) 0.0362(14) 0.0582(16) 0.0301(13) -0.0019(12) -0.0006(12) 
C23 0.0380(17) 0.0444(15) 0.0451(14) 0.0284(12) 0.0004(11) -0.0031(12) 
C24 0.0294(15) 0.0356(13) 0.0350(12) 0.0177(11) 0.0018(10) -0.0037(11) 
C25 0.0521(19) 0.0538(16) 0.0307(12) 0.0202(11) 0.0104(11) 0.0065(13) 
C26 0.060(2) 0.083(2) 0.0404(15) -0.0013(15) 0.0004(14) 0.0325(18) 
 
_geom_special_details 
; 
 All esds (except the esd in the dihedral angle between two l.s. planes) 
 are estimated using the full covariance matrix.  The cell esds are taken 
 into account individually in the estimation of esds in distances, angles 
 and torsion angles; correlations between esds in cell parameters are only 
 used when they are defined by crystal symmetry.  An approximate (isotropic) 
 treatment of cell esds is used for estimating esds involving l.s. planes. 
; 
 
loop_ 
 _geom_bond_atom_site_label_1 
 _geom_bond_atom_site_label_2 
 _geom_bond_distance 
 _geom_bond_site_symmetry_2 
 _geom_bond_publ_flag 
O1 C2 1.351(3) . ? 
O1 N1 1.418(2) . ? 
O2 C5 1.224(3) . ? 
O3 N4 1.227(3) . ? 
O4 N4 1.224(3) . ? 
N1 C1 1.297(3) . ? 
N2 C2 1.289(3) . ? 
N2 C1 1.382(3) . ? 
N3 C5 1.353(3) . ? 
N3 C13 1.426(3) . ? 
N4 C9 1.467(3) . ? 
N5 C12 1.095(3) . ? 
N6 C24 1.377(3) . ? 
N6 C16 1.397(3) . ? 
N6 C25 1.460(3) . ? 
C1 C6 1.473(3) . ? 
C2 C3 1.484(3) . ? 
C3 C4 1.515(3) . ? 
C4 C5 1.524(3) . ? 
C6 C7 1.396(3) . ? 
C6 C11 1.407(3) . ? 
C7 C8 1.382(3) . ? 
C8 C9 1.383(3) . ? 
C9 C10 1.372(3) . ? 
C10 C11 1.395(3) . ? 
C11 C12 1.471(3) . ? 
C13 C18 1.385(3) . ? 
C13 C14 1.401(3) . ? 
C14 C15 1.383(3) . ? 
C15 C16 1.383(3) . ? 
C16 C17 1.403(3) . ? 
C17 C18 1.404(3) . ? 
C17 C19 1.450(3) . ? 
C19 C20 1.388(3) . ? 
C19 C24 1.422(3) . ? 
C20 C21 1.387(3) . ? 
C21 C22 1.402(3) . ? 
C22 C23 1.380(3) . ? 
C23 C24 1.399(3) . ? 
C25 C26 1.506(4) . ? 
 
loop_ 
 _geom_angle_atom_site_label_1 
 _geom_angle_atom_site_label_2 
 _geom_angle_atom_site_label_3 
 _geom_angle 
 _geom_angle_site_symmetry_1 
 _geom_angle_site_symmetry_3 
 _geom_angle_publ_flag 
C2 O1 N1 106.16(15) . . ? 
C1 N1 O1 102.81(16) . . ? 
C2 N2 C1 102.33(17) . . ? 
C5 N3 C13 129.01(19) . . ? 
O4 N4 O3 124.06(19) . . ? 
O4 N4 C9 118.3(2) . . ? 
O3 N4 C9 117.6(2) . . ? 
C24 N6 C16 108.70(17) . . ? 
C24 N6 C25 126.03(18) . . ? 
C16 N6 C25 125.1(2) . . ? 
N1 C1 N2 115.33(18) . . ? 
N1 C1 C6 123.28(18) . . ? 
N2 C1 C6 121.37(18) . . ? 
N2 C2 O1 113.36(17) . . ? 
N2 C2 C3 130.02(19) . . ? 
O1 C2 C3 116.62(18) . . ? 
C2 C3 C4 111.95(18) . . ? 
C3 C4 C5 111.26(17) . . ? 
O2 C5 N3 124.12(19) . . ? 
O2 C5 C4 122.3(2) . . ? 
N3 C5 C4 113.54(18) . . ? 
C7 C6 C11 118.65(19) . . ? 
C7 C6 C1 118.46(18) . . ? 
C11 C6 C1 122.89(19) . . ? 
C8 C7 C6 121.60(19) . . ? 
C7 C8 C9 118.1(2) . . ? 
C10 C9 C8 122.6(2) . . ? 
C10 C9 N4 117.52(19) . . ? 
C8 C9 N4 119.8(2) . . ? 
C9 C10 C11 119.0(2) . . ? 
C10 C11 C6 120.0(2) . . ? 
C10 C11 C12 116.00(18) . . ? 
C6 C11 C12 123.99(19) . . ? 
N5 C12 C11 171.7(2) . . ? 
C18 C13 C14 120.47(19) . . ? 
C18 C13 N3 123.2(2) . . ? 
C14 C13 N3 116.32(19) . . ? 
C15 C14 C13 121.8(2) . . ? 
C14 C15 C16 117.8(2) . . ? 
C15 C16 N6 129.7(2) . . ? 
C15 C16 C17 121.40(19) . . ? 
N6 C16 C17 108.85(19) . . ? 
C16 C17 C18 120.3(2) . . ? 
C16 C17 C19 107.16(18) . . ? 
C18 C17 C19 132.5(2) . . ? 
C13 C18 C17 118.2(2) . . ? 
C20 C19 C24 119.53(18) . . ? 
C20 C19 C17 134.5(2) . . ? 
C24 C19 C17 105.95(19) . . ? 
C21 C20 C19 119.8(2) . . ? 
C20 C21 C22 119.9(2) . . ? 
C23 C22 C21 121.9(2) . . ? 
C22 C23 C24 118.1(2) . . ? 
N6 C24 C23 129.9(2) . . ? 
N6 C24 C19 109.30(18) . . ? 
C23 C24 C19 120.8(2) . . ? 
N6 C25 C26 112.9(2) . . ? 
 
_diffrn_measured_fraction_theta_max    0.954 
_diffrn_reflns_theta_full              25.00 
_diffrn_measured_fraction_theta_full   0.954 
_refine_diff_density_max    0.184 
_refine_diff_density_min   -0.142 
_refine_diff_density_rms    0.034 
