# Supplementary material for: Cannabinoid receptor type 2 (CB2)-selective N-aryl-oxadiazolyl-propionamides: synthesis, radiolabelling, molecular modelling and biological evaluation
Source: Org Med Chem Lett. 2012 Oct 15;2:32. doi: 10.1186/2191-2858-2-32 (PMC3598492; doi:10.1186/2191-2858-2-32)
Supplement: Additional file 3 — Contains the 3D coordinates of the modelled human cannabinoid receptor 2. [file 2191-2858-2-32-S3.pdb]

HEADER RECEPTOR                                                  
TITLE   HUMAN CANNABINOID RECEPTOR TYPE 2 MODEL BASED ON 3QAK
COMPND  MOLECULE: CANNABINOID RECEPTOR TYPE 2;
AUTHOR  T.RUEHL,W.DEUTHER-CONRAD,ST.FISCHER,R.GUENTHER,L.HENNIG,H.KRAUTSCHEID
AUTHOR  P.BRUST
REMARK  200
REMARK  200 EXPERIMENTAL DETAILS
REMARK  200  EXPERIMENTAL TYPE             : COMPARATIVE MODELLING
REMARK  200  STARTING STRUCTURE            : 3QAK
REMARK  99                                                                      
REMARK  99 MOE v2011.10 (Chemical Computing Group Inc.) 
HELIX    1   1 GLN     32  SER     60  1               Generated by MOE   29
HELIX    2   2 LYS     67  PHE     94  1               Generated by MOE   28
HELIX    3   3 SER    102  MET    115  1               Generated by MOE   14
HELIX    4   4 THR    116  THR    118  3               Generated by MOE    3
HELIX    5   5 ALA    119  ALA    143  1               Generated by MOE   25
HELIX    6   6 ARG    147  MET    170  1               Generated by MOE   24
HELIX    7   7 TRP    194  ALA    199  1               Generated by MOE    6
HELIX    8   8 PHE    200  ILE    206  3               Generated by MOE    7
HELIX    9   9 TYR    207  GLY    225  1               Generated by MOE   19
HELIX   10  10 LEU    239  ALA    270  1               Generated by MOE   32
HELIX   11  11 LYS    279  CYS    284  1               Generated by MOE    6
HELIX   12  12 SER    285  MET    286  5               Generated by MOE    2
HELIX   13  13 LEU    287  HIS    316  1               Generated by MOE   30
ATOM      1  N   GLY    30     -26.130 -20.125  56.883  1.00  0.00           N1+
ATOM      2  CA  GLY    30     -25.173 -21.059  57.507  1.00  0.00           C  
ATOM      3  C   GLY    30     -24.171 -20.268  58.343  1.00  0.00           C  
ATOM      4  O   GLY    30     -24.212 -19.041  58.267  1.00  0.00           O  
ATOM      5  N   PRO    31     -23.291 -20.922  59.117  1.00  0.00           N  
ATOM      6  CA  PRO    31     -22.242 -20.239  59.861  1.00  0.00           C  
ATOM      7  C   PRO    31     -21.376 -19.395  58.921  1.00  0.00           C  
ATOM      8  O   PRO    31     -21.065 -19.841  57.817  1.00  0.00           O  
ATOM      9  CB  PRO    31     -21.422 -21.342  60.538  1.00  0.00           C  
ATOM     10  CG  PRO    31     -22.388 -22.526  60.600  1.00  0.00           C  
ATOM     11  CD  PRO    31     -23.226 -22.357  59.333  1.00  0.00           C  
ATOM     12  N   GLN    32     -20.991 -18.191  59.357  1.00  0.00           N  
ATOM     13  CA  GLN    32     -20.246 -17.224  58.559  1.00  0.00           C  
ATOM     14  C   GLN    32     -19.027 -17.883  57.909  1.00  0.00           C  
ATOM     15  O   GLN    32     -18.913 -17.892  56.689  1.00  0.00           O  
ATOM     16  CB  GLN    32     -19.857 -16.036  59.455  1.00  0.00           C  
ATOM     17  CG  GLN    32     -19.082 -14.916  58.739  1.00  0.00           C  
ATOM     18  CD  GLN    32     -19.861 -14.202  57.635  1.00  0.00           C  
ATOM     19  OE1 GLN    32     -19.334 -13.951  56.557  1.00  0.00           O  
ATOM     20  NE2 GLN    32     -21.111 -13.825  57.898  1.00  0.00           N  
ATOM     21  N   LYS    33     -18.135 -18.452  58.727  1.00  0.00           N  
ATOM     22  CA  LYS    33     -16.905 -19.098  58.282  1.00  0.00           C  
ATOM     23  C   LYS    33     -17.166 -20.055  57.114  1.00  0.00           C  
ATOM     24  O   LYS    33     -16.385 -20.092  56.161  1.00  0.00           O  
ATOM     25  CB  LYS    33     -16.259 -19.821  59.479  1.00  0.00           C  
ATOM     26  CG  LYS    33     -15.050 -20.703  59.122  1.00  0.00           C  
ATOM     27  CD  LYS    33     -13.810 -19.907  58.674  1.00  0.00           C  
ATOM     28  CE  LYS    33     -12.973 -20.712  57.666  1.00  0.00           C  
ATOM     29  NZ  LYS    33     -13.363 -20.450  56.259  1.00  0.00           N1+
ATOM     30  N   THR    34     -18.237 -20.846  57.204  1.00  0.00           N  
ATOM     31  CA  THR    34     -18.598 -21.854  56.221  1.00  0.00           C  
ATOM     32  C   THR    34     -19.011 -21.203  54.897  1.00  0.00           C  
ATOM     33  O   THR    34     -18.584 -21.642  53.834  1.00  0.00           O  
ATOM     34  CB  THR    34     -19.715 -22.741  56.799  1.00  0.00           C  
ATOM     35  OG1 THR    34     -19.412 -23.076  58.142  1.00  0.00           O  
ATOM     36  CG2 THR    34     -19.873 -24.035  55.994  1.00  0.00           C  
ATOM     37  N   ALA    35     -19.842 -20.159  54.951  1.00  0.00           N  
ATOM     38  CA  ALA    35     -20.376 -19.481  53.775  1.00  0.00           C  
ATOM     39  C   ALA    35     -19.249 -18.865  52.943  1.00  0.00           C  
ATOM     40  O   ALA    35     -19.221 -18.982  51.721  1.00  0.00           O  
ATOM     41  CB  ALA    35     -21.377 -18.410  54.216  1.00  0.00           C  
ATOM     42  N   VAL    36     -18.308 -18.215  53.623  1.00  0.00           N  
ATOM     43  CA  VAL    36     -17.149 -17.580  53.020  1.00  0.00           C  
ATOM     44  C   VAL    36     -16.302 -18.631  52.300  1.00  0.00           C  
ATOM     45  O   VAL    36     -15.818 -18.391  51.196  1.00  0.00           O  
ATOM     46  CB  VAL    36     -16.369 -16.845  54.124  1.00  0.00           C  
ATOM     47  CG1 VAL    36     -15.082 -16.205  53.591  1.00  0.00           C  
ATOM     48  CG2 VAL    36     -17.244 -15.748  54.749  1.00  0.00           C  
ATOM     49  N   ALA    37     -16.125 -19.802  52.923  1.00  0.00           N  
ATOM     50  CA  ALA    37     -15.323 -20.881  52.366  1.00  0.00           C  
ATOM     51  C   ALA    37     -15.903 -21.363  51.038  1.00  0.00           C  
ATOM     52  O   ALA    37     -15.192 -21.410  50.040  1.00  0.00           O  
ATOM     53  CB  ALA    37     -15.216 -22.037  53.364  1.00  0.00           C  
ATOM     54  N   VAL    38     -17.185 -21.741  51.018  1.00  0.00           N  
ATOM     55  CA  VAL    38     -17.799 -22.309  49.824  1.00  0.00           C  
ATOM     56  C   VAL    38     -17.824 -21.291  48.680  1.00  0.00           C  
ATOM     57  O   VAL    38     -17.667 -21.678  47.526  1.00  0.00           O  
ATOM     58  CB  VAL    38     -19.171 -22.933  50.141  1.00  0.00           C  
ATOM     59  CG1 VAL    38     -20.213 -21.910  50.600  1.00  0.00           C  
ATOM     60  CG2 VAL    38     -19.715 -23.709  48.934  1.00  0.00           C  
ATOM     61  N   LEU    39     -17.970 -19.997  48.982  1.00  0.00           N  
ATOM     62  CA  LEU    39     -17.910 -18.940  47.977  1.00  0.00           C  
ATOM     63  C   LEU    39     -16.536 -18.930  47.302  1.00  0.00           C  
ATOM     64  O   LEU    39     -16.437 -18.926  46.076  1.00  0.00           O  
ATOM     65  CB  LEU    39     -18.232 -17.587  48.632  1.00  0.00           C  
ATOM     66  CG  LEU    39     -18.118 -16.386  47.675  1.00  0.00           C  
ATOM     67  CD1 LEU    39     -19.087 -16.491  46.491  1.00  0.00           C  
ATOM     68  CD2 LEU    39     -18.408 -15.097  48.450  1.00  0.00           C  
ATOM     69  N   CYS    40     -15.471 -18.949  48.107  1.00  0.00           N  
ATOM     70  CA  CYS    40     -14.100 -18.983  47.613  1.00  0.00           C  
ATOM     71  C   CYS    40     -13.893 -20.178  46.686  1.00  0.00           C  
ATOM     72  O   CYS    40     -13.347 -20.037  45.595  1.00  0.00           O  
ATOM     73  CB  CYS    40     -13.120 -19.022  48.787  1.00  0.00           C  
ATOM     74  SG  CYS    40     -11.428 -19.067  48.147  1.00  0.00           S  
ATOM     75  N   THR    41     -14.389 -21.346  47.094  1.00  0.00           N  
ATOM     76  CA  THR    41     -14.270 -22.579  46.334  1.00  0.00           C  
ATOM     77  C   THR    41     -14.959 -22.430  44.974  1.00  0.00           C  
ATOM     78  O   THR    41     -14.418 -22.864  43.960  1.00  0.00           O  
ATOM     79  CB  THR    41     -14.841 -23.744  47.159  1.00  0.00           C  
ATOM     80  OG1 THR    41     -14.213 -23.788  48.427  1.00  0.00           O  
ATOM     81  CG2 THR    41     -14.612 -25.098  46.484  1.00  0.00           C  
ATOM     82  N   LEU    42     -16.136 -21.798  44.939  1.00  0.00           N  
ATOM     83  CA  LEU    42     -16.915 -21.633  43.725  1.00  0.00           C  
ATOM     84  C   LEU    42     -16.117 -20.822  42.710  1.00  0.00           C  
ATOM     85  O   LEU    42     -15.986 -21.241  41.568  1.00  0.00           O  
ATOM     86  CB  LEU    42     -18.275 -20.994  44.047  1.00  0.00           C  
ATOM     87  CG  LEU    42     -19.148 -20.741  42.804  1.00  0.00           C  
ATOM     88  CD1 LEU    42     -19.460 -22.032  42.036  1.00  0.00           C  
ATOM     89  CD2 LEU    42     -20.462 -20.081  43.236  1.00  0.00           C  
ATOM     90  N   LEU    43     -15.560 -19.680  43.117  1.00  0.00           N  
ATOM     91  CA  LEU    43     -14.730 -18.843  42.259  1.00  0.00           C  
ATOM     92  C   LEU    43     -13.517 -19.620  41.742  1.00  0.00           C  
ATOM     93  O   LEU    43     -13.100 -19.434  40.602  1.00  0.00           O  
ATOM     94  CB  LEU    43     -14.284 -17.594  43.030  1.00  0.00           C  
ATOM     95  CG  LEU    43     -15.448 -16.671  43.428  1.00  0.00           C  
ATOM     96  CD1 LEU    43     -14.932 -15.612  44.406  1.00  0.00           C  
ATOM     97  CD2 LEU    43     -16.069 -15.983  42.205  1.00  0.00           C  
ATOM     98  N   GLY    44     -12.955 -20.498  42.575  1.00  0.00           N  
ATOM     99  CA  GLY    44     -11.858 -21.373  42.200  1.00  0.00           C  
ATOM    100  C   GLY    44     -12.222 -22.185  40.959  1.00  0.00           C  
ATOM    101  O   GLY    44     -11.476 -22.190  39.983  1.00  0.00           O  
ATOM    102  N   LEU    45     -13.379 -22.852  40.987  1.00  0.00           N  
ATOM    103  CA  LEU    45     -13.855 -23.691  39.893  1.00  0.00           C  
ATOM    104  C   LEU    45     -14.110 -22.866  38.628  1.00  0.00           C  
ATOM    105  O   LEU    45     -13.729 -23.272  37.532  1.00  0.00           O  
ATOM    106  CB  LEU    45     -15.123 -24.434  40.343  1.00  0.00           C  
ATOM    107  CG  LEU    45     -15.735 -25.348  39.266  1.00  0.00           C  
ATOM    108  CD1 LEU    45     -14.776 -26.471  38.852  1.00  0.00           C  
ATOM    109  CD2 LEU    45     -17.030 -25.966  39.804  1.00  0.00           C  
ATOM    110  N   LEU    46     -14.786 -21.724  38.771  1.00  0.00           N  
ATOM    111  CA  LEU    46     -15.198 -20.889  37.654  1.00  0.00           C  
ATOM    112  C   LEU    46     -13.962 -20.458  36.873  1.00  0.00           C  
ATOM    113  O   LEU    46     -13.834 -20.811  35.707  1.00  0.00           O  
ATOM    114  CB  LEU    46     -16.024 -19.694  38.151  1.00  0.00           C  
ATOM    115  CG  LEU    46     -17.421 -20.087  38.666  1.00  0.00           C  
ATOM    116  CD1 LEU    46     -18.062 -18.871  39.342  1.00  0.00           C  
ATOM    117  CD2 LEU    46     -18.343 -20.561  37.533  1.00  0.00           C  
ATOM    118  N   SER    47     -13.019 -19.797  37.545  1.00  0.00           N  
ATOM    119  CA  SER    47     -11.734 -19.408  36.986  1.00  0.00           C  
ATOM    120  C   SER    47     -11.063 -20.572  36.254  1.00  0.00           C  
ATOM    121  O   SER    47     -10.628 -20.417  35.114  1.00  0.00           O  
ATOM    122  CB  SER    47     -10.826 -18.882  38.100  1.00  0.00           C  
ATOM    123  OG  SER    47      -9.552 -18.587  37.560  1.00  0.00           O  
ATOM    124  N   ALA    48     -10.980 -21.737  36.904  1.00  0.00           N  
ATOM    125  CA  ALA    48     -10.305 -22.910  36.364  1.00  0.00           C  
ATOM    126  C   ALA    48     -10.840 -23.298  34.982  1.00  0.00           C  
ATOM    127  O   ALA    48     -10.084 -23.784  34.146  1.00  0.00           O  
ATOM    128  CB  ALA    48     -10.414 -24.080  37.346  1.00  0.00           C  
ATOM    129  N   LEU    49     -12.136 -23.098  34.735  1.00  0.00           N  
ATOM    130  CA  LEU    49     -12.745 -23.340  33.434  1.00  0.00           C  
ATOM    131  C   LEU    49     -12.422 -22.197  32.461  1.00  0.00           C  
ATOM    132  O   LEU    49     -11.814 -22.420  31.415  1.00  0.00           O  
ATOM    133  CB  LEU    49     -14.264 -23.524  33.599  1.00  0.00           C  
ATOM    134  CG  LEU    49     -14.646 -24.728  34.479  1.00  0.00           C  
ATOM    135  CD1 LEU    49     -16.135 -24.646  34.837  1.00  0.00           C  
ATOM    136  CD2 LEU    49     -14.362 -26.061  33.776  1.00  0.00           C  
ATOM    137  N   GLU    50     -12.873 -20.985  32.796  1.00  0.00           N  
ATOM    138  CA  GLU    50     -12.844 -19.779  31.984  1.00  0.00           C  
ATOM    139  C   GLU    50     -11.465 -19.550  31.363  1.00  0.00           C  
ATOM    140  O   GLU    50     -11.315 -19.529  30.143  1.00  0.00           O  
ATOM    141  CB  GLU    50     -13.248 -18.587  32.872  1.00  0.00           C  
ATOM    142  CG  GLU    50     -14.724 -18.603  33.297  1.00  0.00           C  
ATOM    143  CD  GLU    50     -15.018 -17.498  34.313  1.00  0.00           C  
ATOM    144  OE1 GLU    50     -15.410 -16.392  33.880  1.00  0.00           O  
ATOM    145  OE2 GLU    50     -14.842 -17.780  35.518  1.00  0.00           O1-
ATOM    146  N   ASN    51     -10.458 -19.348  32.207  1.00  0.00           N  
ATOM    147  CA  ASN    51      -9.153 -18.864  31.787  1.00  0.00           C  
ATOM    148  C   ASN    51      -8.402 -19.914  30.976  1.00  0.00           C  
ATOM    149  O   ASN    51      -7.712 -19.571  30.017  1.00  0.00           O  
ATOM    150  CB  ASN    51      -8.374 -18.369  33.008  1.00  0.00           C  
ATOM    151  CG  ASN    51      -9.119 -17.182  33.610  1.00  0.00           C  
ATOM    152  OD1 ASN    51      -9.143 -16.108  33.014  1.00  0.00           O  
ATOM    153  ND2 ASN    51      -9.780 -17.369  34.752  1.00  0.00           N  
ATOM    154  N   VAL    52      -8.578 -21.196  31.310  1.00  0.00           N  
ATOM    155  CA  VAL    52      -8.055 -22.293  30.507  1.00  0.00           C  
ATOM    156  C   VAL    52      -8.621 -22.213  29.092  1.00  0.00           C  
ATOM    157  O   VAL    52      -7.872 -22.336  28.129  1.00  0.00           O  
ATOM    158  CB  VAL    52      -8.360 -23.648  31.165  1.00  0.00           C  
ATOM    159  CG1 VAL    52      -7.954 -24.828  30.270  1.00  0.00           C  
ATOM    160  CG2 VAL    52      -7.583 -23.759  32.477  1.00  0.00           C  
ATOM    161  N   ALA    53      -9.932 -21.996  28.951  1.00  0.00           N  
ATOM    162  CA  ALA    53     -10.565 -21.888  27.649  1.00  0.00           C  
ATOM    163  C   ALA    53      -9.935 -20.759  26.832  1.00  0.00           C  
ATOM    164  O   ALA    53      -9.716 -20.932  25.639  1.00  0.00           O  
ATOM    165  CB  ALA    53     -12.079 -21.709  27.794  1.00  0.00           C  
ATOM    166  N   VAL    54      -9.629 -19.615  27.452  1.00  0.00           N  
ATOM    167  CA  VAL    54      -8.972 -18.513  26.756  1.00  0.00           C  
ATOM    168  C   VAL    54      -7.675 -19.007  26.103  1.00  0.00           C  
ATOM    169  O   VAL    54      -7.473 -18.784  24.909  1.00  0.00           O  
ATOM    170  CB  VAL    54      -8.755 -17.304  27.689  1.00  0.00           C  
ATOM    171  CG1 VAL    54      -8.029 -16.163  26.962  1.00  0.00           C  
ATOM    172  CG2 VAL    54     -10.095 -16.758  28.201  1.00  0.00           C  
ATOM    173  N   LEU    55      -6.810 -19.695  26.858  1.00  0.00           N  
ATOM    174  CA  LEU    55      -5.579 -20.273  26.323  1.00  0.00           C  
ATOM    175  C   LEU    55      -5.884 -21.117  25.086  1.00  0.00           C  
ATOM    176  O   LEU    55      -5.213 -20.985  24.068  1.00  0.00           O  
ATOM    177  CB  LEU    55      -4.861 -21.146  27.366  1.00  0.00           C  
ATOM    178  CG  LEU    55      -4.437 -20.416  28.648  1.00  0.00           C  
ATOM    179  CD1 LEU    55      -3.908 -21.442  29.657  1.00  0.00           C  
ATOM    180  CD2 LEU    55      -3.339 -19.389  28.363  1.00  0.00           C  
ATOM    181  N   TYR    56      -6.902 -21.977  25.174  1.00  0.00           N  
ATOM    182  CA  TYR    56      -7.288 -22.904  24.120  1.00  0.00           C  
ATOM    183  C   TYR    56      -7.636 -22.168  22.824  1.00  0.00           C  
ATOM    184  O   TYR    56      -7.236 -22.600  21.746  1.00  0.00           O  
ATOM    185  CB  TYR    56      -8.445 -23.786  24.610  1.00  0.00           C  
ATOM    186  CG  TYR    56      -8.868 -24.876  23.645  1.00  0.00           C  
ATOM    187  CD1 TYR    56      -8.288 -26.155  23.728  1.00  0.00           C  
ATOM    188  CD2 TYR    56      -9.899 -24.635  22.717  1.00  0.00           C  
ATOM    189  CE1 TYR    56      -8.748 -27.192  22.897  1.00  0.00           C  
ATOM    190  CE2 TYR    56     -10.357 -25.672  21.886  1.00  0.00           C  
ATOM    191  CZ  TYR    56      -9.782 -26.952  21.977  1.00  0.00           C  
ATOM    192  OH  TYR    56     -10.237 -27.977  21.200  1.00  0.00           O  
ATOM    193  N   LEU    57      -8.354 -21.044  22.902  1.00  0.00           N  
ATOM    194  CA  LEU    57      -8.709 -20.264  21.722  1.00  0.00           C  
ATOM    195  C   LEU    57      -7.445 -19.707  21.066  1.00  0.00           C  
ATOM    196  O   LEU    57      -7.317 -19.735  19.842  1.00  0.00           O  
ATOM    197  CB  LEU    57      -9.686 -19.133  22.079  1.00  0.00           C  
ATOM    198  CG  LEU    57     -10.996 -19.615  22.725  1.00  0.00           C  
ATOM    199  CD1 LEU    57     -11.855 -18.401  23.089  1.00  0.00           C  
ATOM    200  CD2 LEU    57     -11.796 -20.566  21.827  1.00  0.00           C  
ATOM    201  N   ILE    58      -6.496 -19.232  21.876  1.00  0.00           N  
ATOM    202  CA  ILE    58      -5.241 -18.667  21.395  1.00  0.00           C  
ATOM    203  C   ILE    58      -4.323 -19.774  20.857  1.00  0.00           C  
ATOM    204  O   ILE    58      -3.444 -19.504  20.043  1.00  0.00           O  
ATOM    205  CB  ILE    58      -4.604 -17.797  22.502  1.00  0.00           C  
ATOM    206  CG1 ILE    58      -5.545 -16.613  22.804  1.00  0.00           C  
ATOM    207  CG2 ILE    58      -3.217 -17.273  22.090  1.00  0.00           C  
ATOM    208  CD1 ILE    58      -5.114 -15.780  24.013  1.00  0.00           C  
ATOM    209  N   LEU    59      -4.527 -21.027  21.272  1.00  0.00           N  
ATOM    210  CA  LEU    59      -3.763 -22.164  20.783  1.00  0.00           C  
ATOM    211  C   LEU    59      -4.262 -22.559  19.391  1.00  0.00           C  
ATOM    212  O   LEU    59      -3.462 -22.891  18.517  1.00  0.00           O  
ATOM    213  CB  LEU    59      -3.882 -23.319  21.790  1.00  0.00           C  
ATOM    214  CG  LEU    59      -3.099 -24.585  21.404  1.00  0.00           C  
ATOM    215  CD1 LEU    59      -1.587 -24.337  21.338  1.00  0.00           C  
ATOM    216  CD2 LEU    59      -3.387 -25.675  22.444  1.00  0.00           C  
ATOM    217  N   SER    60      -5.581 -22.523  19.190  1.00  0.00           N  
ATOM    218  CA  SER    60      -6.232 -23.014  17.985  1.00  0.00           C  
ATOM    219  C   SER    60      -6.033 -22.056  16.813  1.00  0.00           C  
ATOM    220  O   SER    60      -5.699 -22.476  15.707  1.00  0.00           O  
ATOM    221  CB  SER    60      -7.728 -23.204  18.262  1.00  0.00           C  
ATOM    222  OG  SER    60      -7.930 -24.212  19.233  1.00  0.00           O  
ATOM    223  N   SER    61      -6.302 -20.770  17.038  1.00  0.00           N  
ATOM    224  CA  SER    61      -6.459 -19.812  15.961  1.00  0.00           C  
ATOM    225  C   SER    61      -5.106 -19.268  15.511  1.00  0.00           C  
ATOM    226  O   SER    61      -4.397 -18.612  16.276  1.00  0.00           O  
ATOM    227  CB  SER    61      -7.399 -18.684  16.388  1.00  0.00           C  
ATOM    228  OG  SER    61      -7.437 -17.712  15.361  1.00  0.00           O  
ATOM    229  N   HIS    62      -4.787 -19.485  14.232  1.00  0.00           N  
ATOM    230  CA  HIS    62      -3.701 -18.797  13.553  1.00  0.00           C  
ATOM    231  C   HIS    62      -3.845 -17.291  13.753  1.00  0.00           C  
ATOM    232  O   HIS    62      -2.871 -16.627  14.092  1.00  0.00           O  
ATOM    233  CB  HIS    62      -3.717 -19.141  12.059  1.00  0.00           C  
ATOM    234  CG  HIS    62      -2.560 -18.566  11.275  1.00  0.00           C  
ATOM    235  ND1 HIS    62      -2.189 -17.214  11.209  1.00  0.00           N  
ATOM    236  CD2 HIS    62      -1.748 -19.295  10.454  1.00  0.00           C  
ATOM    237  CE1 HIS    62      -1.159 -17.175  10.347  1.00  0.00           C  
ATOM    238  NE2 HIS    62      -0.871 -18.404   9.885  1.00  0.00           N  
ATOM    239  N   GLN    63      -5.058 -16.765  13.556  1.00  0.00           N  
ATOM    240  CA  GLN    63      -5.345 -15.338  13.590  1.00  0.00           C  
ATOM    241  C   GLN    63      -4.936 -14.751  14.941  1.00  0.00           C  
ATOM    242  O   GLN    63      -4.337 -13.679  14.992  1.00  0.00           O  
ATOM    243  CB  GLN    63      -6.828 -15.070  13.281  1.00  0.00           C  
ATOM    244  CG  GLN    63      -7.217 -15.318  11.813  1.00  0.00           C  
ATOM    245  CD  GLN    63      -7.077 -16.773  11.364  1.00  0.00           C  
ATOM    246  OE1 GLN    63      -7.511 -17.693  12.049  1.00  0.00           O  
ATOM    247  NE2 GLN    63      -6.460 -17.008  10.209  1.00  0.00           N  
ATOM    248  N   LEU    64      -5.229 -15.466  16.032  1.00  0.00           N  
ATOM    249  CA  LEU    64      -4.920 -15.010  17.380  1.00  0.00           C  
ATOM    250  C   LEU    64      -3.443 -15.151  17.737  1.00  0.00           C  
ATOM    251  O   LEU    64      -2.979 -14.421  18.607  1.00  0.00           O  
ATOM    252  CB  LEU    64      -5.790 -15.731  18.415  1.00  0.00           C  
ATOM    253  CG  LEU    64      -7.293 -15.476  18.222  1.00  0.00           C  
ATOM    254  CD1 LEU    64      -8.068 -16.189  19.337  1.00  0.00           C  
ATOM    255  CD2 LEU    64      -7.614 -13.977  18.238  1.00  0.00           C  
ATOM    256  N   ARG    65      -2.693 -16.053  17.094  1.00  0.00           N  
ATOM    257  CA  ARG    65      -1.276 -16.250  17.389  1.00  0.00           C  
ATOM    258  C   ARG    65      -0.452 -15.098  16.788  1.00  0.00           C  
ATOM    259  O   ARG    65       0.155 -15.233  15.727  1.00  0.00           O  
ATOM    260  CB  ARG    65      -0.846 -17.661  16.945  1.00  0.00           C  
ATOM    261  CG  ARG    65      -1.510 -18.689  17.882  1.00  0.00           C  
ATOM    262  CD  ARG    65      -1.433 -20.160  17.448  1.00  0.00           C  
ATOM    263  NE  ARG    65      -0.053 -20.672  17.434  1.00  0.00           N  
ATOM    264  CZ  ARG    65       0.324 -21.953  17.620  1.00  0.00           C  
ATOM    265  NH1 ARG    65       1.627 -22.266  17.572  1.00  0.00           N1+
ATOM    266  NH2 ARG    65      -0.572 -22.922  17.849  1.00  0.00           N  
ATOM    267  N   ARG    66      -0.442 -13.954  17.480  1.00  0.00           N  
ATOM    268  CA  ARG    66       0.167 -12.681  17.118  1.00  0.00           C  
ATOM    269  C   ARG    66       0.731 -12.075  18.411  1.00  0.00           C  
ATOM    270  O   ARG    66       0.662 -12.705  19.466  1.00  0.00           O  
ATOM    271  CB  ARG    66      -0.891 -11.751  16.502  1.00  0.00           C  
ATOM    272  CG  ARG    66      -1.564 -12.296  15.234  1.00  0.00           C  
ATOM    273  CD  ARG    66      -0.661 -12.293  13.992  1.00  0.00           C  
ATOM    274  NE  ARG    66      -1.423 -12.708  12.800  1.00  0.00           N  
ATOM    275  CZ  ARG    66      -1.643 -13.975  12.405  1.00  0.00           C  
ATOM    276  NH1 ARG    66      -2.486 -14.229  11.396  1.00  0.00           N1+
ATOM    277  NH2 ARG    66      -1.025 -14.987  13.014  1.00  0.00           N  
ATOM    278  N   LYS    67       1.345 -10.886  18.344  1.00  0.00           N  
ATOM    279  CA  LYS    67       1.984 -10.296  19.520  1.00  0.00           C  
ATOM    280  C   LYS    67       0.979  -9.929  20.622  1.00  0.00           C  
ATOM    281  O   LYS    67       1.183 -10.359  21.759  1.00  0.00           O  
ATOM    282  CB  LYS    67       2.902  -9.105  19.200  1.00  0.00           C  
ATOM    283  CG  LYS    67       3.724  -9.204  17.907  1.00  0.00           C  
ATOM    284  CD  LYS    67       4.801  -8.116  18.002  1.00  0.00           C  
ATOM    285  CE  LYS    67       5.486  -7.777  16.671  1.00  0.00           C  
ATOM    286  NZ  LYS    67       6.358  -6.590  16.811  1.00  0.00           N1+
ATOM    287  N   PRO    68      -0.080  -9.151  20.315  1.00  0.00           N  
ATOM    288  CA  PRO    68      -1.019  -8.669  21.318  1.00  0.00           C  
ATOM    289  C   PRO    68      -1.593  -9.821  22.140  1.00  0.00           C  
ATOM    290  O   PRO    68      -1.540  -9.815  23.368  1.00  0.00           O  
ATOM    291  CB  PRO    68      -2.110  -7.903  20.562  1.00  0.00           C  
ATOM    292  CG  PRO    68      -1.392  -7.452  19.293  1.00  0.00           C  
ATOM    293  CD  PRO    68      -0.468  -8.635  19.007  1.00  0.00           C  
ATOM    294  N   SER    69      -2.138 -10.834  21.467  1.00  0.00           N  
ATOM    295  CA  SER    69      -2.759 -11.951  22.154  1.00  0.00           C  
ATOM    296  C   SER    69      -1.728 -12.716  22.992  1.00  0.00           C  
ATOM    297  O   SER    69      -1.963 -12.977  24.166  1.00  0.00           O  
ATOM    298  CB  SER    69      -3.449 -12.872  21.143  1.00  0.00           C  
ATOM    299  OG  SER    69      -4.019 -12.146  20.062  1.00  0.00           O  
ATOM    300  N   TYR    70      -0.602 -13.087  22.373  1.00  0.00           N  
ATOM    301  CA  TYR    70       0.421 -13.971  22.925  1.00  0.00           C  
ATOM    302  C   TYR    70       0.750 -13.637  24.379  1.00  0.00           C  
ATOM    303  O   TYR    70       0.570 -14.467  25.269  1.00  0.00           O  
ATOM    304  CB  TYR    70       1.663 -13.894  22.023  1.00  0.00           C  
ATOM    305  CG  TYR    70       2.990 -14.287  22.640  1.00  0.00           C  
ATOM    306  CD1 TYR    70       3.857 -13.289  23.127  1.00  0.00           C  
ATOM    307  CD2 TYR    70       3.382 -15.637  22.688  1.00  0.00           C  
ATOM    308  CE1 TYR    70       5.084 -13.643  23.709  1.00  0.00           C  
ATOM    309  CE2 TYR    70       4.634 -15.984  23.224  1.00  0.00           C  
ATOM    310  CZ  TYR    70       5.474 -14.991  23.750  1.00  0.00           C  
ATOM    311  OH  TYR    70       6.683 -15.334  24.269  1.00  0.00           O  
ATOM    312  N   LEU    71       1.263 -12.428  24.613  1.00  0.00           N  
ATOM    313  CA  LEU    71       1.705 -12.035  25.942  1.00  0.00           C  
ATOM    314  C   LEU    71       0.489 -11.582  26.741  1.00  0.00           C  
ATOM    315  O   LEU    71       0.140 -12.162  27.768  1.00  0.00           O  
ATOM    316  CB  LEU    71       2.773 -10.930  25.845  1.00  0.00           C  
ATOM    317  CG  LEU    71       3.210 -10.372  27.214  1.00  0.00           C  
ATOM    318  CD1 LEU    71       3.862 -11.454  28.080  1.00  0.00           C  
ATOM    319  CD2 LEU    71       4.218  -9.235  27.022  1.00  0.00           C  
ATOM    320  N   PHE    72      -0.125 -10.509  26.256  1.00  0.00           N  
ATOM    321  CA  PHE    72      -0.968  -9.646  27.056  1.00  0.00           C  
ATOM    322  C   PHE    72      -2.303 -10.303  27.410  1.00  0.00           C  
ATOM    323  O   PHE    72      -2.835 -10.035  28.487  1.00  0.00           O  
ATOM    324  CB  PHE    72      -1.117  -8.309  26.329  1.00  0.00           C  
ATOM    325  CG  PHE    72       0.208  -7.645  25.984  1.00  0.00           C  
ATOM    326  CD1 PHE    72       0.781  -7.811  24.707  1.00  0.00           C  
ATOM    327  CD2 PHE    72       0.877  -6.862  26.944  1.00  0.00           C  
ATOM    328  CE1 PHE    72       1.977  -7.157  24.370  1.00  0.00           C  
ATOM    329  CE2 PHE    72       2.038  -6.154  26.582  1.00  0.00           C  
ATOM    330  CZ  PHE    72       2.594  -6.310  25.302  1.00  0.00           C  
ATOM    331  N   ILE    73      -2.834 -11.174  26.541  1.00  0.00           N  
ATOM    332  CA  ILE    73      -4.000 -11.995  26.858  1.00  0.00           C  
ATOM    333  C   ILE    73      -3.513 -13.351  27.375  1.00  0.00           C  
ATOM    334  O   ILE    73      -3.537 -13.599  28.575  1.00  0.00           O  
ATOM    335  CB  ILE    73      -4.971 -12.139  25.663  1.00  0.00           C  
ATOM    336  CG1 ILE    73      -5.315 -10.789  25.014  1.00  0.00           C  
ATOM    337  CG2 ILE    73      -6.255 -12.841  26.141  1.00  0.00           C  
ATOM    338  CD1 ILE    73      -6.242 -10.983  23.806  1.00  0.00           C  
ATOM    339  N   GLY    74      -3.126 -14.255  26.470  1.00  0.00           N  
ATOM    340  CA  GLY    74      -2.755 -15.633  26.735  1.00  0.00           C  
ATOM    341  C   GLY    74      -1.915 -15.792  27.994  1.00  0.00           C  
ATOM    342  O   GLY    74      -2.296 -16.541  28.887  1.00  0.00           O  
ATOM    343  N   SER    75      -0.772 -15.111  28.082  1.00  0.00           N  
ATOM    344  CA  SER    75       0.128 -15.304  29.212  1.00  0.00           C  
ATOM    345  C   SER    75      -0.545 -14.920  30.535  1.00  0.00           C  
ATOM    346  O   SER    75      -0.387 -15.632  31.523  1.00  0.00           O  
ATOM    347  CB  SER    75       1.445 -14.556  28.991  1.00  0.00           C  
ATOM    348  OG  SER    75       2.507 -15.227  29.634  1.00  0.00           O  
ATOM    349  N   LEU    76      -1.327 -13.830  30.558  1.00  0.00           N  
ATOM    350  CA  LEU    76      -2.075 -13.409  31.742  1.00  0.00           C  
ATOM    351  C   LEU    76      -2.962 -14.559  32.228  1.00  0.00           C  
ATOM    352  O   LEU    76      -2.898 -14.937  33.394  1.00  0.00           O  
ATOM    353  CB  LEU    76      -2.896 -12.138  31.437  1.00  0.00           C  
ATOM    354  CG  LEU    76      -3.748 -11.621  32.612  1.00  0.00           C  
ATOM    355  CD1 LEU    76      -2.890 -11.039  33.737  1.00  0.00           C  
ATOM    356  CD2 LEU    76      -4.697 -10.523  32.114  1.00  0.00           C  
ATOM    357  N   ALA    77      -3.750 -15.139  31.317  1.00  0.00           N  
ATOM    358  CA  ALA    77      -4.622 -16.273  31.608  1.00  0.00           C  
ATOM    359  C   ALA    77      -3.833 -17.455  32.180  1.00  0.00           C  
ATOM    360  O   ALA    77      -4.331 -18.168  33.048  1.00  0.00           O  
ATOM    361  CB  ALA    77      -5.388 -16.678  30.347  1.00  0.00           C  
ATOM    362  N   GLY    78      -2.594 -17.641  31.718  1.00  0.00           N  
ATOM    363  CA  GLY    78      -1.673 -18.628  32.246  1.00  0.00           C  
ATOM    364  C   GLY    78      -1.422 -18.401  33.735  1.00  0.00           C  
ATOM    365  O   GLY    78      -1.552 -19.331  34.526  1.00  0.00           O  
ATOM    366  N   ALA    79      -1.070 -17.172  34.128  1.00  0.00           N  
ATOM    367  CA  ALA    79      -0.778 -16.820  35.512  1.00  0.00           C  
ATOM    368  C   ALA    79      -1.992 -17.083  36.404  1.00  0.00           C  
ATOM    369  O   ALA    79      -1.900 -17.828  37.374  1.00  0.00           O  
ATOM    370  CB  ALA    79      -0.331 -15.356  35.600  1.00  0.00           C  
ATOM    371  N   ASP    80      -3.141 -16.506  36.051  1.00  0.00           N  
ATOM    372  CA  ASP    80      -4.394 -16.685  36.773  1.00  0.00           C  
ATOM    373  C   ASP    80      -4.822 -18.157  36.817  1.00  0.00           C  
ATOM    374  O   ASP    80      -5.580 -18.538  37.707  1.00  0.00           O  
ATOM    375  CB  ASP    80      -5.503 -15.793  36.185  1.00  0.00           C  
ATOM    376  CG  ASP    80      -5.397 -14.323  36.584  1.00  0.00           C  
ATOM    377  OD1 ASP    80      -4.918 -14.055  37.710  1.00  0.00           O  
ATOM    378  OD2 ASP    80      -5.801 -13.480  35.755  1.00  0.00           O1-
ATOM    379  N   PHE    81      -4.340 -19.017  35.911  1.00  0.00           N  
ATOM    380  CA  PHE    81      -4.607 -20.448  36.017  1.00  0.00           C  
ATOM    381  C   PHE    81      -3.723 -21.088  37.093  1.00  0.00           C  
ATOM    382  O   PHE    81      -4.197 -21.889  37.899  1.00  0.00           O  
ATOM    383  CB  PHE    81      -4.490 -21.148  34.659  1.00  0.00           C  
ATOM    384  CG  PHE    81      -4.915 -22.609  34.689  1.00  0.00           C  
ATOM    385  CD1 PHE    81      -4.084 -23.603  34.137  1.00  0.00           C  
ATOM    386  CD2 PHE    81      -6.129 -22.984  35.302  1.00  0.00           C  
ATOM    387  CE1 PHE    81      -4.454 -24.957  34.214  1.00  0.00           C  
ATOM    388  CE2 PHE    81      -6.468 -24.341  35.431  1.00  0.00           C  
ATOM    389  CZ  PHE    81      -5.639 -25.328  34.874  1.00  0.00           C  
ATOM    390  N   LEU    82      -2.454 -20.682  37.189  1.00  0.00           N  
ATOM    391  CA  LEU    82      -1.631 -21.057  38.335  1.00  0.00           C  
ATOM    392  C   LEU    82      -2.303 -20.606  39.637  1.00  0.00           C  
ATOM    393  O   LEU    82      -2.187 -21.282  40.658  1.00  0.00           O  
ATOM    394  CB  LEU    82      -0.208 -20.483  38.235  1.00  0.00           C  
ATOM    395  CG  LEU    82       0.550 -20.857  36.950  1.00  0.00           C  
ATOM    396  CD1 LEU    82       1.918 -20.166  36.956  1.00  0.00           C  
ATOM    397  CD2 LEU    82       0.740 -22.372  36.815  1.00  0.00           C  
ATOM    398  N   ALA    83      -3.012 -19.472  39.613  1.00  0.00           N  
ATOM    399  CA  ALA    83      -3.715 -18.955  40.770  1.00  0.00           C  
ATOM    400  C   ALA    83      -4.840 -19.906  41.181  1.00  0.00           C  
ATOM    401  O   ALA    83      -4.896 -20.286  42.347  1.00  0.00           O  
ATOM    402  CB  ALA    83      -4.213 -17.526  40.521  1.00  0.00           C  
ATOM    403  N   SER    84      -5.729 -20.304  40.264  1.00  0.00           N  
ATOM    404  CA  SER    84      -6.873 -21.139  40.627  1.00  0.00           C  
ATOM    405  C   SER    84      -6.423 -22.399  41.381  1.00  0.00           C  
ATOM    406  O   SER    84      -7.030 -22.779  42.379  1.00  0.00           O  
ATOM    407  CB  SER    84      -7.748 -21.451  39.404  1.00  0.00           C  
ATOM    408  OG  SER    84      -7.076 -22.260  38.459  1.00  0.00           O  
ATOM    409  N   VAL    85      -5.325 -23.016  40.942  1.00  0.00           N  
ATOM    410  CA  VAL    85      -4.757 -24.188  41.592  1.00  0.00           C  
ATOM    411  C   VAL    85      -4.223 -23.847  42.993  1.00  0.00           C  
ATOM    412  O   VAL    85      -4.506 -24.560  43.955  1.00  0.00           O  
ATOM    413  CB  VAL    85      -3.666 -24.789  40.684  1.00  0.00           C  
ATOM    414  CG1 VAL    85      -3.008 -26.014  41.334  1.00  0.00           C  
ATOM    415  CG2 VAL    85      -4.258 -25.212  39.331  1.00  0.00           C  
ATOM    416  N   VAL    86      -3.405 -22.795  43.101  1.00  0.00           N  
ATOM    417  CA  VAL    86      -2.574 -22.517  44.271  1.00  0.00           C  
ATOM    418  C   VAL    86      -3.222 -21.441  45.146  1.00  0.00           C  
ATOM    419  O   VAL    86      -3.635 -21.713  46.275  1.00  0.00           O  
ATOM    420  CB  VAL    86      -1.156 -22.115  43.811  1.00  0.00           C  
ATOM    421  CG1 VAL    86      -0.242 -21.794  45.003  1.00  0.00           C  
ATOM    422  CG2 VAL    86      -0.509 -23.240  42.991  1.00  0.00           C  
ATOM    423  N   PHE    87      -3.282 -20.209  44.625  1.00  0.00           N  
ATOM    424  CA  PHE    87      -3.869 -19.049  45.287  1.00  0.00           C  
ATOM    425  C   PHE    87      -5.193 -19.405  45.960  1.00  0.00           C  
ATOM    426  O   PHE    87      -5.350 -19.136  47.146  1.00  0.00           O  
ATOM    427  CB  PHE    87      -4.083 -17.883  44.304  1.00  0.00           C  
ATOM    428  CG  PHE    87      -4.633 -16.613  44.934  1.00  0.00           C  
ATOM    429  CD1 PHE    87      -3.784 -15.521  45.182  1.00  0.00           C  
ATOM    430  CD2 PHE    87      -6.005 -16.508  45.248  1.00  0.00           C  
ATOM    431  CE1 PHE    87      -4.277 -14.378  45.837  1.00  0.00           C  
ATOM    432  CE2 PHE    87      -6.496 -15.369  45.911  1.00  0.00           C  
ATOM    433  CZ  PHE    87      -5.630 -14.306  46.213  1.00  0.00           C  
ATOM    434  N   ALA    88      -6.153 -19.973  45.223  1.00  0.00           N  
ATOM    435  CA  ALA    88      -7.510 -20.144  45.727  1.00  0.00           C  
ATOM    436  C   ALA    88      -7.510 -21.010  46.984  1.00  0.00           C  
ATOM    437  O   ALA    88      -8.063 -20.624  48.013  1.00  0.00           O  
ATOM    438  CB  ALA    88      -8.414 -20.731  44.640  1.00  0.00           C  
ATOM    439  N   CYS    89      -6.842 -22.161  46.913  1.00  0.00           N  
ATOM    440  CA  CYS    89      -6.790 -23.126  48.004  1.00  0.00           C  
ATOM    441  C   CYS    89      -6.165 -22.500  49.251  1.00  0.00           C  
ATOM    442  O   CYS    89      -6.665 -22.672  50.361  1.00  0.00           O  
ATOM    443  CB  CYS    89      -6.011 -24.369  47.555  1.00  0.00           C  
ATOM    444  SG  CYS    89      -7.052 -25.378  46.468  1.00  0.00           S  
ATOM    445  N   SER    90      -5.063 -21.764  49.080  1.00  0.00           N  
ATOM    446  CA  SER    90      -4.339 -21.148  50.184  1.00  0.00           C  
ATOM    447  C   SER    90      -5.125 -19.993  50.809  1.00  0.00           C  
ATOM    448  O   SER    90      -4.982 -19.743  52.000  1.00  0.00           O  
ATOM    449  CB  SER    90      -2.931 -20.727  49.752  1.00  0.00           C  
ATOM    450  OG  SER    90      -2.974 -19.747  48.735  1.00  0.00           O  
ATOM    451  N   PHE    91      -6.007 -19.332  50.048  1.00  0.00           N  
ATOM    452  CA  PHE    91      -6.878 -18.289  50.576  1.00  0.00           C  
ATOM    453  C   PHE    91      -7.768 -18.899  51.657  1.00  0.00           C  
ATOM    454  O   PHE    91      -7.836 -18.399  52.780  1.00  0.00           O  
ATOM    455  CB  PHE    91      -7.713 -17.659  49.447  1.00  0.00           C  
ATOM    456  CG  PHE    91      -8.471 -16.370  49.746  1.00  0.00           C  
ATOM    457  CD1 PHE    91      -8.337 -15.678  50.969  1.00  0.00           C  
ATOM    458  CD2 PHE    91      -9.222 -15.787  48.709  1.00  0.00           C  
ATOM    459  CE1 PHE    91      -8.964 -14.432  51.152  1.00  0.00           C  
ATOM    460  CE2 PHE    91      -9.777 -14.504  48.863  1.00  0.00           C  
ATOM    461  CZ  PHE    91      -9.667 -13.833  50.093  1.00  0.00           C  
ATOM    462  N   VAL    92      -8.427 -20.011  51.306  1.00  0.00           N  
ATOM    463  CA  VAL    92      -9.282 -20.759  52.215  1.00  0.00           C  
ATOM    464  C   VAL    92      -8.504 -21.120  53.476  1.00  0.00           C  
ATOM    465  O   VAL    92      -9.019 -20.942  54.575  1.00  0.00           O  
ATOM    466  CB  VAL    92      -9.877 -22.011  51.542  1.00  0.00           C  
ATOM    467  CG1 VAL    92     -10.820 -22.750  52.503  1.00  0.00           C  
ATOM    468  CG2 VAL    92     -10.679 -21.641  50.291  1.00  0.00           C  
ATOM    469  N   ASN    93      -7.268 -21.611  53.331  1.00  0.00           N  
ATOM    470  CA  ASN    93      -6.433 -21.975  54.472  1.00  0.00           C  
ATOM    471  C   ASN    93      -6.213 -20.786  55.413  1.00  0.00           C  
ATOM    472  O   ASN    93      -6.244 -20.954  56.631  1.00  0.00           O  
ATOM    473  CB  ASN    93      -5.098 -22.555  53.995  1.00  0.00           C  
ATOM    474  CG  ASN    93      -4.177 -22.882  55.168  1.00  0.00           C  
ATOM    475  OD1 ASN    93      -3.150 -22.239  55.355  1.00  0.00           O  
ATOM    476  ND2 ASN    93      -4.511 -23.890  55.969  1.00  0.00           N  
ATOM    477  N   PHE    94      -6.017 -19.581  54.868  1.00  0.00           N  
ATOM    478  CA  PHE    94      -5.813 -18.389  55.679  1.00  0.00           C  
ATOM    479  C   PHE    94      -7.014 -18.125  56.590  1.00  0.00           C  
ATOM    480  O   PHE    94      -6.859 -17.584  57.677  1.00  0.00           O  
ATOM    481  CB  PHE    94      -5.494 -17.154  54.823  1.00  0.00           C  
ATOM    482  CG  PHE    94      -4.343 -17.277  53.833  1.00  0.00           C  
ATOM    483  CD1 PHE    94      -3.232 -18.104  54.096  1.00  0.00           C  
ATOM    484  CD2 PHE    94      -4.403 -16.571  52.617  1.00  0.00           C  
ATOM    485  CE1 PHE    94      -2.265 -18.321  53.099  1.00  0.00           C  
ATOM    486  CE2 PHE    94      -3.461 -16.819  51.604  1.00  0.00           C  
ATOM    487  CZ  PHE    94      -2.404 -17.713  51.837  1.00  0.00           C  
ATOM    488  N   HIS    95      -8.228 -18.487  56.165  1.00  0.00           N  
ATOM    489  CA  HIS    95      -9.443 -18.182  56.916  1.00  0.00           C  
ATOM    490  C   HIS    95      -9.543 -18.924  58.264  1.00  0.00           C  
ATOM    491  O   HIS    95     -10.489 -18.667  59.010  1.00  0.00           O  
ATOM    492  CB  HIS    95     -10.692 -18.580  56.114  1.00  0.00           C  
ATOM    493  CG  HIS    95     -10.896 -18.082  54.706  1.00  0.00           C  
ATOM    494  ND1 HIS    95     -11.902 -18.587  53.877  1.00  0.00           N  
ATOM    495  CD2 HIS    95     -10.201 -17.107  54.049  1.00  0.00           C  
ATOM    496  CE1 HIS    95     -11.764 -17.922  52.717  1.00  0.00           C  
ATOM    497  NE2 HIS    95     -10.753 -17.036  52.787  1.00  0.00           N  
ATOM    498  N   VAL    96      -8.703 -19.937  58.528  1.00  0.00           N  
ATOM    499  CA  VAL    96      -9.030 -21.007  59.475  1.00  0.00           C  
ATOM    500  C   VAL    96      -8.445 -20.813  60.880  1.00  0.00           C  
ATOM    501  O   VAL    96      -9.105 -21.179  61.849  1.00  0.00           O  
ATOM    502  CB  VAL    96      -8.640 -22.383  58.900  1.00  0.00           C  
ATOM    503  CG1 VAL    96      -9.157 -23.510  59.806  1.00  0.00           C  
ATOM    504  CG2 VAL    96      -9.235 -22.593  57.503  1.00  0.00           C  
ATOM    505  N   PHE    97      -7.215 -20.298  61.005  1.00  0.00           N  
ATOM    506  CA  PHE    97      -6.489 -20.189  62.271  1.00  0.00           C  
ATOM    507  C   PHE    97      -6.131 -21.562  62.876  1.00  0.00           C  
ATOM    508  O   PHE    97      -6.702 -21.962  63.886  1.00  0.00           O  
ATOM    509  CB  PHE    97      -7.202 -19.261  63.277  1.00  0.00           C  
ATOM    510  CG  PHE    97      -7.107 -17.771  62.976  1.00  0.00           C  
ATOM    511  CD1 PHE    97      -7.704 -17.229  61.822  1.00  0.00           C  
ATOM    512  CD2 PHE    97      -6.471 -16.910  63.891  1.00  0.00           C  
ATOM    513  CE1 PHE    97      -7.627 -15.847  61.569  1.00  0.00           C  
ATOM    514  CE2 PHE    97      -6.436 -15.525  63.663  1.00  0.00           C  
ATOM    515  CZ  PHE    97      -6.997 -14.994  62.490  1.00  0.00           C  
ATOM    516  N   HIS    98      -5.123 -22.250  62.316  1.00  0.00           N  
ATOM    517  CA  HIS    98      -4.551 -23.476  62.892  1.00  0.00           C  
ATOM    518  C   HIS    98      -3.231 -23.175  63.618  1.00  0.00           C  
ATOM    519  O   HIS    98      -2.375 -22.498  63.055  1.00  0.00           O  
ATOM    520  CB  HIS    98      -4.255 -24.507  61.794  1.00  0.00           C  
ATOM    521  CG  HIS    98      -5.449 -25.083  61.085  1.00  0.00           C  
ATOM    522  ND1 HIS    98      -6.227 -26.135  61.570  1.00  0.00           N  
ATOM    523  CD2 HIS    98      -5.775 -24.843  59.780  1.00  0.00           C  
ATOM    524  CE1 HIS    98      -7.026 -26.487  60.552  1.00  0.00           C  
ATOM    525  NE2 HIS    98      -6.769 -25.738  59.464  1.00  0.00           N  
ATOM    526  N   GLY    99      -3.039 -23.714  64.827  1.00  0.00           N  
ATOM    527  CA  GLY    99      -1.753 -23.697  65.513  1.00  0.00           C  
ATOM    528  C   GLY    99      -0.735 -24.561  64.766  1.00  0.00           C  
ATOM    529  O   GLY    99      -0.740 -25.779  64.933  1.00  0.00           O  
ATOM    530  N   VAL   100       0.106 -23.948  63.929  1.00  0.00           N  
ATOM    531  CA  VAL   100       1.118 -24.611  63.108  1.00  0.00           C  
ATOM    532  C   VAL   100       2.410 -23.785  63.170  1.00  0.00           C  
ATOM    533  O   VAL   100       2.368 -22.599  63.498  1.00  0.00           O  
ATOM    534  CB  VAL   100       0.582 -24.762  61.667  1.00  0.00           C  
ATOM    535  CG1 VAL   100       1.608 -25.372  60.700  1.00  0.00           C  
ATOM    536  CG2 VAL   100      -0.664 -25.658  61.642  1.00  0.00           C  
ATOM    537  N   ASP   101       3.558 -24.397  62.852  1.00  0.00           N  
ATOM    538  CA  ASP   101       4.838 -23.704  62.773  1.00  0.00           C  
ATOM    539  C   ASP   101       4.745 -22.438  61.912  1.00  0.00           C  
ATOM    540  O   ASP   101       4.317 -22.476  60.762  1.00  0.00           O  
ATOM    541  CB  ASP   101       5.937 -24.621  62.221  1.00  0.00           C  
ATOM    542  CG  ASP   101       7.105 -23.788  61.706  1.00  0.00           C  
ATOM    543  OD2 ASP   101       7.446 -23.965  60.520  1.00  0.00           O  
ATOM    544  OD1 ASP   101       7.604 -22.933  62.475  1.00  0.00           O1-
ATOM    545  N   SER   102       5.222 -21.337  62.479  1.00  0.00           N  
ATOM    546  CA  SER   102       5.441 -20.050  61.856  1.00  0.00           C  
ATOM    547  C   SER   102       5.928 -20.144  60.412  1.00  0.00           C  
ATOM    548  O   SER   102       5.380 -19.490  59.530  1.00  0.00           O  
ATOM    549  CB  SER   102       6.466 -19.285  62.700  1.00  0.00           C  
ATOM    550  OG  SER   102       7.613 -20.066  62.998  1.00  0.00           O  
ATOM    551  N   LYS   103       7.022 -20.871  60.183  1.00  0.00           N  
ATOM    552  CA  LYS   103       7.713 -20.846  58.906  1.00  0.00           C  
ATOM    553  C   LYS   103       6.813 -21.445  57.825  1.00  0.00           C  
ATOM    554  O   LYS   103       6.652 -20.848  56.766  1.00  0.00           O  
ATOM    555  CB  LYS   103       9.080 -21.547  58.996  1.00  0.00           C  
ATOM    556  CG  LYS   103       9.892 -21.209  60.261  1.00  0.00           C  
ATOM    557  CD  LYS   103      10.177 -19.704  60.404  1.00  0.00           C  
ATOM    558  CE  LYS   103      10.979 -19.375  61.675  1.00  0.00           C  
ATOM    559  NZ  LYS   103      10.166 -19.477  62.907  1.00  0.00           N1+
ATOM    560  N   ALA   104       6.191 -22.591  58.105  1.00  0.00           N  
ATOM    561  CA  ALA   104       5.232 -23.226  57.211  1.00  0.00           C  
ATOM    562  C   ALA   104       4.096 -22.266  56.840  1.00  0.00           C  
ATOM    563  O   ALA   104       3.906 -21.969  55.664  1.00  0.00           O  
ATOM    564  CB  ALA   104       4.703 -24.513  57.849  1.00  0.00           C  
ATOM    565  N   VAL   105       3.362 -21.765  57.836  1.00  0.00           N  
ATOM    566  CA  VAL   105       2.245 -20.836  57.678  1.00  0.00           C  
ATOM    567  C   VAL   105       2.611 -19.657  56.767  1.00  0.00           C  
ATOM    568  O   VAL   105       1.808 -19.191  55.955  1.00  0.00           O  
ATOM    569  CB  VAL   105       1.822 -20.365  59.082  1.00  0.00           C  
ATOM    570  CG1 VAL   105       0.771 -19.253  59.022  1.00  0.00           C  
ATOM    571  CG2 VAL   105       1.253 -21.547  59.878  1.00  0.00           C  
ATOM    572  N   PHE   106       3.845 -19.172  56.908  1.00  0.00           N  
ATOM    573  CA  PHE   106       4.361 -18.001  56.227  1.00  0.00           C  
ATOM    574  C   PHE   106       4.630 -18.330  54.760  1.00  0.00           C  
ATOM    575  O   PHE   106       4.286 -17.545  53.886  1.00  0.00           O  
ATOM    576  CB  PHE   106       5.628 -17.534  56.960  1.00  0.00           C  
ATOM    577  CG  PHE   106       6.231 -16.183  56.616  1.00  0.00           C  
ATOM    578  CD1 PHE   106       5.502 -15.188  55.932  1.00  0.00           C  
ATOM    579  CD2 PHE   106       7.474 -15.857  57.190  1.00  0.00           C  
ATOM    580  CE1 PHE   106       5.987 -13.869  55.880  1.00  0.00           C  
ATOM    581  CE2 PHE   106       7.971 -14.546  57.113  1.00  0.00           C  
ATOM    582  CZ  PHE   106       7.210 -13.543  56.492  1.00  0.00           C  
ATOM    583  N   LEU   107       5.217 -19.497  54.482  1.00  0.00           N  
ATOM    584  CA  LEU   107       5.529 -19.970  53.140  1.00  0.00           C  
ATOM    585  C   LEU   107       4.242 -20.130  52.333  1.00  0.00           C  
ATOM    586  O   LEU   107       4.196 -19.789  51.151  1.00  0.00           O  
ATOM    587  CB  LEU   107       6.304 -21.295  53.206  1.00  0.00           C  
ATOM    588  CG  LEU   107       7.753 -21.126  53.697  1.00  0.00           C  
ATOM    589  CD1 LEU   107       8.314 -22.492  54.107  1.00  0.00           C  
ATOM    590  CD2 LEU   107       8.657 -20.524  52.615  1.00  0.00           C  
ATOM    591  N   LEU   108       3.175 -20.613  52.974  1.00  0.00           N  
ATOM    592  CA  LEU   108       1.863 -20.666  52.356  1.00  0.00           C  
ATOM    593  C   LEU   108       1.439 -19.253  51.970  1.00  0.00           C  
ATOM    594  O   LEU   108       0.986 -19.040  50.846  1.00  0.00           O  
ATOM    595  CB  LEU   108       0.826 -21.316  53.285  1.00  0.00           C  
ATOM    596  CG  LEU   108       1.132 -22.776  53.658  1.00  0.00           C  
ATOM    597  CD1 LEU   108       0.058 -23.274  54.632  1.00  0.00           C  
ATOM    598  CD2 LEU   108       1.172 -23.697  52.432  1.00  0.00           C  
ATOM    599  N   LYS   109       1.580 -18.279  52.875  1.00  0.00           N  
ATOM    600  CA  LYS   109       1.130 -16.930  52.587  1.00  0.00           C  
ATOM    601  C   LYS   109       1.825 -16.348  51.353  1.00  0.00           C  
ATOM    602  O   LYS   109       1.147 -15.899  50.432  1.00  0.00           O  
ATOM    603  CB  LYS   109       1.210 -16.021  53.823  1.00  0.00           C  
ATOM    604  CG  LYS   109       0.794 -14.570  53.522  1.00  0.00           C  
ATOM    605  CD  LYS   109      -0.589 -14.470  52.850  1.00  0.00           C  
ATOM    606  CE  LYS   109      -0.832 -13.082  52.251  1.00  0.00           C  
ATOM    607  NZ  LYS   109      -1.960 -13.109  51.298  1.00  0.00           N1+
ATOM    608  N   ILE   110       3.156 -16.336  51.298  1.00  0.00           N  
ATOM    609  CA  ILE   110       3.868 -15.788  50.151  1.00  0.00           C  
ATOM    610  C   ILE   110       3.480 -16.531  48.869  1.00  0.00           C  
ATOM    611  O   ILE   110       3.511 -15.938  47.795  1.00  0.00           O  
ATOM    612  CB  ILE   110       5.386 -15.731  50.389  1.00  0.00           C  
ATOM    613  CG1 ILE   110       5.998 -17.136  50.407  1.00  0.00           C  
ATOM    614  CG2 ILE   110       5.693 -14.953  51.679  1.00  0.00           C  
ATOM    615  CD1 ILE   110       7.496 -17.129  50.702  1.00  0.00           C  
ATOM    616  N   GLY   111       3.063 -17.799  48.971  1.00  0.00           N  
ATOM    617  CA  GLY   111       2.524 -18.558  47.855  1.00  0.00           C  
ATOM    618  C   GLY   111       1.458 -17.767  47.096  1.00  0.00           C  
ATOM    619  O   GLY   111       1.546 -17.621  45.877  1.00  0.00           O  
ATOM    620  N   SER   112       0.442 -17.243  47.796  1.00  0.00           N  
ATOM    621  CA  SER   112      -0.595 -16.439  47.151  1.00  0.00           C  
ATOM    622  C   SER   112      -0.021 -15.153  46.535  1.00  0.00           C  
ATOM    623  O   SER   112      -0.512 -14.679  45.513  1.00  0.00           O  
ATOM    624  CB  SER   112      -1.775 -16.170  48.102  1.00  0.00           C  
ATOM    625  OG  SER   112      -1.420 -15.428  49.260  1.00  0.00           O  
ATOM    626  N   VAL   113       1.024 -14.581  47.140  1.00  0.00           N  
ATOM    627  CA  VAL   113       1.624 -13.329  46.687  1.00  0.00           C  
ATOM    628  C   VAL   113       2.323 -13.465  45.322  1.00  0.00           C  
ATOM    629  O   VAL   113       2.149 -12.598  44.467  1.00  0.00           O  
ATOM    630  CB  VAL   113       2.538 -12.732  47.776  1.00  0.00           C  
ATOM    631  CG1 VAL   113       3.052 -11.341  47.378  1.00  0.00           C  
ATOM    632  CG2 VAL   113       1.784 -12.577  49.106  1.00  0.00           C  
ATOM    633  N   THR   114       3.132 -14.506  45.092  1.00  0.00           N  
ATOM    634  CA  THR   114       3.926 -14.614  43.869  1.00  0.00           C  
ATOM    635  C   THR   114       3.058 -14.558  42.613  1.00  0.00           C  
ATOM    636  O   THR   114       3.531 -14.110  41.572  1.00  0.00           O  
ATOM    637  CB  THR   114       4.748 -15.909  43.861  1.00  0.00           C  
ATOM    638  OG1 THR   114       5.276 -16.159  45.143  1.00  0.00           O  
ATOM    639  CG2 THR   114       5.910 -15.845  42.862  1.00  0.00           C  
ATOM    640  N   MET   115       1.815 -15.047  42.687  1.00  0.00           N  
ATOM    641  CA  MET   115       0.943 -15.146  41.531  1.00  0.00           C  
ATOM    642  C   MET   115       0.244 -13.804  41.290  1.00  0.00           C  
ATOM    643  O   MET   115       0.748 -12.951  40.564  1.00  0.00           O  
ATOM    644  CB  MET   115      -0.049 -16.312  41.730  1.00  0.00           C  
ATOM    645  CG  MET   115       0.626 -17.666  41.992  1.00  0.00           C  
ATOM    646  SD  MET   115       1.781 -18.255  40.730  1.00  0.00           S  
ATOM    647  CE  MET   115       2.132 -19.894  41.402  1.00  0.00           C  
ATOM    648  N   THR   116      -0.935 -13.610  41.879  1.00  0.00           N  
ATOM    649  CA  THR   116      -1.823 -12.534  41.468  1.00  0.00           C  
ATOM    650  C   THR   116      -1.261 -11.176  41.880  1.00  0.00           C  
ATOM    651  O   THR   116      -1.134 -10.279  41.047  1.00  0.00           O  
ATOM    652  CB  THR   116      -3.234 -12.782  42.010  1.00  0.00           C  
ATOM    653  OG1 THR   116      -3.183 -12.916  43.413  1.00  0.00           O  
ATOM    654  CG2 THR   116      -3.814 -14.069  41.417  1.00  0.00           C  
ATOM    655  N   PHE   117      -0.945 -11.057  43.176  1.00  0.00           N  
ATOM    656  CA  PHE   117      -0.565  -9.829  43.862  1.00  0.00           C  
ATOM    657  C   PHE   117       0.336  -8.945  42.999  1.00  0.00           C  
ATOM    658  O   PHE   117       0.030  -7.769  42.819  1.00  0.00           O  
ATOM    659  CB  PHE   117       0.052 -10.149  45.224  1.00  0.00           C  
ATOM    660  CG  PHE   117       0.113  -8.964  46.165  1.00  0.00           C  
ATOM    661  CD1 PHE   117       1.271  -8.169  46.214  1.00  0.00           C  
ATOM    662  CD2 PHE   117      -0.996  -8.635  46.969  1.00  0.00           C  
ATOM    663  CE1 PHE   117       1.343  -7.095  47.113  1.00  0.00           C  
ATOM    664  CE2 PHE   117      -0.915  -7.569  47.884  1.00  0.00           C  
ATOM    665  CZ  PHE   117       0.272  -6.823  47.984  1.00  0.00           C  
ATOM    666  N   THR   118       1.427  -9.504  42.468  1.00  0.00           N  
ATOM    667  CA  THR   118       2.356  -8.772  41.615  1.00  0.00           C  
ATOM    668  C   THR   118       2.211  -9.198  40.155  1.00  0.00           C  
ATOM    669  O   THR   118       2.119  -8.338  39.280  1.00  0.00           O  
ATOM    670  CB  THR   118       3.791  -8.948  42.121  1.00  0.00           C  
ATOM    671  OG1 THR   118       3.869  -8.559  43.481  1.00  0.00           O  
ATOM    672  CG2 THR   118       4.761  -8.089  41.300  1.00  0.00           C  
ATOM    673  N   ALA   119       2.227 -10.508  39.876  1.00  0.00           N  
ATOM    674  CA  ALA   119       2.325 -10.977  38.504  1.00  0.00           C  
ATOM    675  C   ALA   119       1.079 -10.587  37.725  1.00  0.00           C  
ATOM    676  O   ALA   119       1.205  -9.835  36.767  1.00  0.00           O  
ATOM    677  CB  ALA   119       2.653 -12.472  38.387  1.00  0.00           C  
ATOM    678  N   SER   120      -0.112 -11.080  38.086  1.00  0.00           N  
ATOM    679  CA  SER   120      -1.304 -10.814  37.285  1.00  0.00           C  
ATOM    680  C   SER   120      -1.629  -9.317  37.209  1.00  0.00           C  
ATOM    681  O   SER   120      -2.037  -8.837  36.154  1.00  0.00           O  
ATOM    682  CB  SER   120      -2.507 -11.622  37.774  1.00  0.00           C  
ATOM    683  OG  SER   120      -2.143 -12.981  37.927  1.00  0.00           O  
ATOM    684  N   VAL   121      -1.435  -8.571  38.301  1.00  0.00           N  
ATOM    685  CA  VAL   121      -1.694  -7.130  38.328  1.00  0.00           C  
ATOM    686  C   VAL   121      -0.808  -6.378  37.321  1.00  0.00           C  
ATOM    687  O   VAL   121      -1.256  -5.441  36.659  1.00  0.00           O  
ATOM    688  CB  VAL   121      -1.522  -6.610  39.770  1.00  0.00           C  
ATOM    689  CG1 VAL   121      -1.557  -5.077  39.854  1.00  0.00           C  
ATOM    690  CG2 VAL   121      -2.641  -7.161  40.667  1.00  0.00           C  
ATOM    691  N   GLY   122       0.467  -6.760  37.215  1.00  0.00           N  
ATOM    692  CA  GLY   122       1.477  -6.053  36.430  1.00  0.00           C  
ATOM    693  C   GLY   122       1.460  -6.461  34.955  1.00  0.00           C  
ATOM    694  O   GLY   122       1.770  -5.662  34.074  1.00  0.00           O  
ATOM    695  N   SER   123       1.071  -7.707  34.687  1.00  0.00           N  
ATOM    696  CA  SER   123       0.805  -8.213  33.353  1.00  0.00           C  
ATOM    697  C   SER   123      -0.374  -7.437  32.766  1.00  0.00           C  
ATOM    698  O   SER   123      -0.276  -6.886  31.678  1.00  0.00           O  
ATOM    699  CB  SER   123       0.530  -9.720  33.422  1.00  0.00           C  
ATOM    700  OG  SER   123       1.692 -10.411  33.834  1.00  0.00           O  
ATOM    701  N   LEU   124      -1.467  -7.330  33.518  1.00  0.00           N  
ATOM    702  CA  LEU   124      -2.627  -6.533  33.156  1.00  0.00           C  
ATOM    703  C   LEU   124      -2.223  -5.083  32.858  1.00  0.00           C  
ATOM    704  O   LEU   124      -2.665  -4.505  31.867  1.00  0.00           O  
ATOM    705  CB  LEU   124      -3.645  -6.643  34.297  1.00  0.00           C  
ATOM    706  CG  LEU   124      -4.964  -5.894  34.071  1.00  0.00           C  
ATOM    707  CD1 LEU   124      -5.670  -6.370  32.796  1.00  0.00           C  
ATOM    708  CD2 LEU   124      -5.844  -6.152  35.300  1.00  0.00           C  
ATOM    709  N   LEU   125      -1.360  -4.486  33.688  1.00  0.00           N  
ATOM    710  CA  LEU   125      -0.875  -3.127  33.456  1.00  0.00           C  
ATOM    711  C   LEU   125      -0.189  -3.033  32.092  1.00  0.00           C  
ATOM    712  O   LEU   125      -0.387  -2.073  31.351  1.00  0.00           O  
ATOM    713  CB  LEU   125       0.074  -2.683  34.583  1.00  0.00           C  
ATOM    714  CG  LEU   125       0.674  -1.283  34.345  1.00  0.00           C  
ATOM    715  CD1 LEU   125      -0.408  -0.201  34.344  1.00  0.00           C  
ATOM    716  CD2 LEU   125       1.697  -0.955  35.434  1.00  0.00           C  
ATOM    717  N   LEU   126       0.612  -4.042  31.748  1.00  0.00           N  
ATOM    718  CA  LEU   126       1.287  -4.117  30.465  1.00  0.00           C  
ATOM    719  C   LEU   126       0.283  -4.240  29.313  1.00  0.00           C  
ATOM    720  O   LEU   126       0.554  -3.724  28.237  1.00  0.00           O  
ATOM    721  CB  LEU   126       2.311  -5.262  30.462  1.00  0.00           C  
ATOM    722  CG  LEU   126       3.564  -4.955  31.296  1.00  0.00           C  
ATOM    723  CD1 LEU   126       4.254  -6.274  31.656  1.00  0.00           C  
ATOM    724  CD2 LEU   126       4.546  -4.079  30.508  1.00  0.00           C  
ATOM    725  N   THR   127      -0.875  -4.880  29.511  1.00  0.00           N  
ATOM    726  CA  THR   127      -1.932  -4.974  28.506  1.00  0.00           C  
ATOM    727  C   THR   127      -2.495  -3.591  28.183  1.00  0.00           C  
ATOM    728  O   THR   127      -2.870  -3.321  27.043  1.00  0.00           O  
ATOM    729  CB  THR   127      -3.027  -5.954  28.968  1.00  0.00           C  
ATOM    730  OG1 THR   127      -2.413  -7.183  29.303  1.00  0.00           O  
ATOM    731  CG2 THR   127      -4.097  -6.187  27.895  1.00  0.00           C  
ATOM    732  N   ALA   128      -2.543  -2.684  29.161  1.00  0.00           N  
ATOM    733  CA  ALA   128      -2.893  -1.306  28.857  1.00  0.00           C  
ATOM    734  C   ALA   128      -1.837  -0.702  27.930  1.00  0.00           C  
ATOM    735  O   ALA   128      -2.173  -0.111  26.904  1.00  0.00           O  
ATOM    736  CB  ALA   128      -3.049  -0.499  30.143  1.00  0.00           C  
ATOM    737  N   ILE   129      -0.560  -0.864  28.284  1.00  0.00           N  
ATOM    738  CA  ILE   129       0.563  -0.320  27.531  1.00  0.00           C  
ATOM    739  C   ILE   129       0.616  -0.889  26.102  1.00  0.00           C  
ATOM    740  O   ILE   129       1.063  -0.200  25.189  1.00  0.00           O  
ATOM    741  CB  ILE   129       1.873  -0.498  28.328  1.00  0.00           C  
ATOM    742  CG1 ILE   129       1.774   0.299  29.647  1.00  0.00           C  
ATOM    743  CG2 ILE   129       3.089  -0.027  27.514  1.00  0.00           C  
ATOM    744  CD1 ILE   129       2.960   0.088  30.591  1.00  0.00           C  
ATOM    745  N   ASP   130       0.128  -2.114  25.875  1.00  0.00           N  
ATOM    746  CA  ASP   130       0.006  -2.716  24.550  1.00  0.00           C  
ATOM    747  C   ASP   130      -0.910  -1.837  23.709  1.00  0.00           C  
ATOM    748  O   ASP   130      -0.535  -1.333  22.655  1.00  0.00           O  
ATOM    749  CB  ASP   130      -0.559  -4.145  24.667  1.00  0.00           C  
ATOM    750  CG  ASP   130      -0.946  -4.750  23.323  1.00  0.00           C  
ATOM    751  OD1 ASP   130      -0.249  -4.465  22.325  1.00  0.00           O  
ATOM    752  OD2 ASP   130      -1.972  -5.468  23.251  1.00  0.00           O1-
ATOM    753  N   ARG   131      -2.119  -1.615  24.218  1.00  0.00           N  
ATOM    754  CA  ARG   131      -3.107  -0.796  23.538  1.00  0.00           C  
ATOM    755  C   ARG   131      -2.652   0.664  23.373  1.00  0.00           C  
ATOM    756  O   ARG   131      -3.118   1.334  22.457  1.00  0.00           O  
ATOM    757  CB  ARG   131      -4.459  -0.922  24.249  1.00  0.00           C  
ATOM    758  CG  ARG   131      -5.000  -2.366  24.308  1.00  0.00           C  
ATOM    759  CD  ARG   131      -5.277  -2.985  22.928  1.00  0.00           C  
ATOM    760  NE  ARG   131      -4.084  -3.626  22.342  1.00  0.00           N  
ATOM    761  CZ  ARG   131      -3.726  -3.632  21.042  1.00  0.00           C  
ATOM    762  NH1 ARG   131      -4.496  -3.052  20.111  1.00  0.00           N1+
ATOM    763  NH2 ARG   131      -2.590  -4.219  20.655  1.00  0.00           N  
ATOM    764  N   TYR   132      -1.736   1.165  24.209  1.00  0.00           N  
ATOM    765  CA  TYR   132      -1.190   2.513  24.058  1.00  0.00           C  
ATOM    766  C   TYR   132      -0.261   2.583  22.833  1.00  0.00           C  
ATOM    767  O   TYR   132      -0.495   3.350  21.899  1.00  0.00           O  
ATOM    768  CB  TYR   132      -0.477   2.925  25.357  1.00  0.00           C  
ATOM    769  CG  TYR   132       0.250   4.257  25.304  1.00  0.00           C  
ATOM    770  CD1 TYR   132      -0.406   5.449  25.663  1.00  0.00           C  
ATOM    771  CD2 TYR   132       1.607   4.298  24.934  1.00  0.00           C  
ATOM    772  CE1 TYR   132       0.285   6.672  25.603  1.00  0.00           C  
ATOM    773  CE2 TYR   132       2.286   5.524  24.842  1.00  0.00           C  
ATOM    774  CZ  TYR   132       1.619   6.715  25.167  1.00  0.00           C  
ATOM    775  OH  TYR   132       2.186   7.922  24.887  1.00  0.00           O  
ATOM    776  N   LEU   133       0.810   1.787  22.845  1.00  0.00           N  
ATOM    777  CA  LEU   133       1.873   1.782  21.846  1.00  0.00           C  
ATOM    778  C   LEU   133       1.330   1.363  20.480  1.00  0.00           C  
ATOM    779  O   LEU   133       1.444   2.092  19.499  1.00  0.00           O  
ATOM    780  CB  LEU   133       2.990   0.814  22.275  1.00  0.00           C  
ATOM    781  CG  LEU   133       3.751   1.219  23.547  1.00  0.00           C  
ATOM    782  CD1 LEU   133       4.677   0.069  23.955  1.00  0.00           C  
ATOM    783  CD2 LEU   133       4.589   2.487  23.341  1.00  0.00           C  
ATOM    784  N   CYS   134       0.768   0.156  20.431  1.00  0.00           N  
ATOM    785  CA  CYS   134       0.257  -0.526  19.249  1.00  0.00           C  
ATOM    786  C   CYS   134      -0.632   0.383  18.404  1.00  0.00           C  
ATOM    787  O   CYS   134      -0.470   0.477  17.187  1.00  0.00           O  
ATOM    788  CB  CYS   134      -0.537  -1.751  19.719  1.00  0.00           C  
ATOM    789  SG  CYS   134      -0.964  -2.801  18.322  1.00  0.00           S  
ATOM    790  N   LEU   135      -1.578   1.035  19.083  1.00  0.00           N  
ATOM    791  CA  LEU   135      -2.670   1.762  18.471  1.00  0.00           C  
ATOM    792  C   LEU   135      -2.176   3.107  17.944  1.00  0.00           C  
ATOM    793  O   LEU   135      -2.221   3.355  16.742  1.00  0.00           O  
ATOM    794  CB  LEU   135      -3.760   1.913  19.536  1.00  0.00           C  
ATOM    795  CG  LEU   135      -5.074   2.545  19.068  1.00  0.00           C  
ATOM    796  CD1 LEU   135      -5.783   1.679  18.020  1.00  0.00           C  
ATOM    797  CD2 LEU   135      -5.956   2.694  20.312  1.00  0.00           C  
ATOM    798  N   ARG   136      -1.713   3.974  18.850  1.00  0.00           N  
ATOM    799  CA  ARG   136      -1.386   5.359  18.544  1.00  0.00           C  
ATOM    800  C   ARG   136      -0.181   5.447  17.610  1.00  0.00           C  
ATOM    801  O   ARG   136      -0.126   6.322  16.750  1.00  0.00           O  
ATOM    802  CB  ARG   136      -1.113   6.100  19.858  1.00  0.00           C  
ATOM    803  CG  ARG   136      -2.400   6.317  20.671  1.00  0.00           C  
ATOM    804  CD  ARG   136      -2.098   6.437  22.170  1.00  0.00           C  
ATOM    805  NE  ARG   136      -0.992   7.373  22.438  1.00  0.00           N  
ATOM    806  CZ  ARG   136      -1.071   8.559  23.057  1.00  0.00           C  
ATOM    807  NH1 ARG   136      -2.256   9.121  23.308  1.00  0.00           N1+
ATOM    808  NH2 ARG   136       0.047   9.186  23.432  1.00  0.00           N  
ATOM    809  N   TYR   137       0.794   4.555  17.798  1.00  0.00           N  
ATOM    810  CA  TYR   137       2.077   4.582  17.111  1.00  0.00           C  
ATOM    811  C   TYR   137       2.238   3.320  16.250  1.00  0.00           C  
ATOM    812  O   TYR   137       3.059   2.457  16.574  1.00  0.00           O  
ATOM    813  CB  TYR   137       3.195   4.721  18.151  1.00  0.00           C  
ATOM    814  CG  TYR   137       3.023   5.856  19.143  1.00  0.00           C  
ATOM    815  CD1 TYR   137       2.394   5.615  20.377  1.00  0.00           C  
ATOM    816  CD2 TYR   137       3.547   7.132  18.867  1.00  0.00           C  
ATOM    817  CE1 TYR   137       2.311   6.632  21.340  1.00  0.00           C  
ATOM    818  CE2 TYR   137       3.448   8.158  19.825  1.00  0.00           C  
ATOM    819  CZ  TYR   137       2.832   7.907  21.063  1.00  0.00           C  
ATOM    820  OH  TYR   137       2.712   8.899  21.995  1.00  0.00           O  
ATOM    821  N   PRO   138       1.486   3.197  15.140  1.00  0.00           N  
ATOM    822  CA  PRO   138       1.510   2.014  14.300  1.00  0.00           C  
ATOM    823  C   PRO   138       2.919   1.505  13.954  1.00  0.00           C  
ATOM    824  O   PRO   138       3.135   0.299  14.086  1.00  0.00           O  
ATOM    825  CB  PRO   138       0.635   2.306  13.074  1.00  0.00           C  
ATOM    826  CG  PRO   138       0.358   3.809  13.132  1.00  0.00           C  
ATOM    827  CD  PRO   138       0.556   4.177  14.601  1.00  0.00           C  
ATOM    828  N   PRO   139       3.886   2.330  13.509  1.00  0.00           N  
ATOM    829  CA  PRO   139       5.220   1.837  13.188  1.00  0.00           C  
ATOM    830  C   PRO   139       5.979   1.339  14.422  1.00  0.00           C  
ATOM    831  O   PRO   139       6.647   0.311  14.348  1.00  0.00           O  
ATOM    832  CB  PRO   139       5.949   2.998  12.506  1.00  0.00           C  
ATOM    833  CG  PRO   139       5.238   4.233  13.051  1.00  0.00           C  
ATOM    834  CD  PRO   139       3.797   3.751  13.195  1.00  0.00           C  
ATOM    835  N   SER   140       5.897   2.046  15.553  1.00  0.00           N  
ATOM    836  CA  SER   140       6.716   1.770  16.730  1.00  0.00           C  
ATOM    837  C   SER   140       6.618   0.307  17.165  1.00  0.00           C  
ATOM    838  O   SER   140       7.632  -0.368  17.314  1.00  0.00           O  
ATOM    839  CB  SER   140       6.311   2.711  17.865  1.00  0.00           C  
ATOM    840  OG  SER   140       6.381   4.045  17.403  1.00  0.00           O  
ATOM    841  N   TYR   141       5.396  -0.190  17.359  1.00  0.00           N  
ATOM    842  CA  TYR   141       5.139  -1.518  17.901  1.00  0.00           C  
ATOM    843  C   TYR   141       5.689  -2.634  16.999  1.00  0.00           C  
ATOM    844  O   TYR   141       5.987  -3.735  17.472  1.00  0.00           O  
ATOM    845  CB  TYR   141       3.630  -1.638  18.127  1.00  0.00           C  
ATOM    846  CG  TYR   141       3.167  -2.874  18.872  1.00  0.00           C  
ATOM    847  CD1 TYR   141       3.005  -2.836  20.270  1.00  0.00           C  
ATOM    848  CD2 TYR   141       2.764  -4.016  18.158  1.00  0.00           C  
ATOM    849  CE1 TYR   141       2.445  -3.934  20.948  1.00  0.00           C  
ATOM    850  CE2 TYR   141       2.192  -5.105  18.835  1.00  0.00           C  
ATOM    851  CZ  TYR   141       2.037  -5.072  20.232  1.00  0.00           C  
ATOM    852  OH  TYR   141       1.486  -6.145  20.868  1.00  0.00           O  
ATOM    853  N   LYS   142       5.819  -2.371  15.694  1.00  0.00           N  
ATOM    854  CA  LYS   142       6.391  -3.329  14.758  1.00  0.00           C  
ATOM    855  C   LYS   142       7.800  -3.720  15.219  1.00  0.00           C  
ATOM    856  O   LYS   142       8.092  -4.909  15.360  1.00  0.00           O  
ATOM    857  CB  LYS   142       6.397  -2.775  13.323  1.00  0.00           C  
ATOM    858  CG  LYS   142       5.045  -2.212  12.852  1.00  0.00           C  
ATOM    859  CD  LYS   142       3.955  -3.278  12.648  1.00  0.00           C  
ATOM    860  CE  LYS   142       2.573  -2.637  12.420  1.00  0.00           C  
ATOM    861  NZ  LYS   142       1.922  -2.210  13.680  1.00  0.00           N1+
ATOM    862  N   ALA   143       8.652  -2.724  15.481  1.00  0.00           N  
ATOM    863  CA  ALA   143      10.072  -2.926  15.774  1.00  0.00           C  
ATOM    864  C   ALA   143      10.376  -3.113  17.269  1.00  0.00           C  
ATOM    865  O   ALA   143      11.374  -3.735  17.637  1.00  0.00           O  
ATOM    866  CB  ALA   143      10.857  -1.730  15.230  1.00  0.00           C  
ATOM    867  N   LEU   144       9.549  -2.537  18.141  1.00  0.00           N  
ATOM    868  CA  LEU   144       9.859  -2.362  19.554  1.00  0.00           C  
ATOM    869  C   LEU   144       9.569  -3.653  20.317  1.00  0.00           C  
ATOM    870  O   LEU   144      10.482  -4.371  20.722  1.00  0.00           O  
ATOM    871  CB  LEU   144       9.077  -1.151  20.091  1.00  0.00           C  
ATOM    872  CG  LEU   144       9.270  -0.883  21.593  1.00  0.00           C  
ATOM    873  CD1 LEU   144      10.739  -0.626  21.950  1.00  0.00           C  
ATOM    874  CD2 LEU   144       8.429   0.335  21.989  1.00  0.00           C  
ATOM    875  N   LEU   145       8.287  -3.961  20.513  1.00  0.00           N  
ATOM    876  CA  LEU   145       7.853  -5.181  21.170  1.00  0.00           C  
ATOM    877  C   LEU   145       7.846  -6.298  20.132  1.00  0.00           C  
ATOM    878  O   LEU   145       6.790  -6.659  19.620  1.00  0.00           O  
ATOM    879  CB  LEU   145       6.459  -4.968  21.785  1.00  0.00           C  
ATOM    880  CG  LEU   145       6.502  -4.117  23.065  1.00  0.00           C  
ATOM    881  CD1 LEU   145       5.107  -3.555  23.353  1.00  0.00           C  
ATOM    882  CD2 LEU   145       6.963  -4.948  24.271  1.00  0.00           C  
ATOM    883  N   THR   146       9.014  -6.840  19.774  1.00  0.00           N  
ATOM    884  CA  THR   146       9.092  -8.052  18.968  1.00  0.00           C  
ATOM    885  C   THR   146       8.558  -9.236  19.785  1.00  0.00           C  
ATOM    886  O   THR   146       8.279  -9.105  20.975  1.00  0.00           O  
ATOM    887  CB  THR   146      10.528  -8.281  18.465  1.00  0.00           C  
ATOM    888  OG1 THR   146      11.389  -8.605  19.533  1.00  0.00           O  
ATOM    889  CG2 THR   146      11.076  -7.045  17.745  1.00  0.00           C  
ATOM    890  N   ARG   147       8.419 -10.408  19.162  1.00  0.00           N  
ATOM    891  CA  ARG   147       8.093 -11.619  19.904  1.00  0.00           C  
ATOM    892  C   ARG   147       9.145 -11.848  20.994  1.00  0.00           C  
ATOM    893  O   ARG   147       8.793 -12.052  22.152  1.00  0.00           O  
ATOM    894  CB  ARG   147       7.970 -12.799  18.929  1.00  0.00           C  
ATOM    895  CG  ARG   147       7.821 -14.174  19.596  1.00  0.00           C  
ATOM    896  CD  ARG   147       6.697 -14.283  20.643  1.00  0.00           C  
ATOM    897  NE  ARG   147       5.401 -13.718  20.223  1.00  0.00           N  
ATOM    898  CZ  ARG   147       4.535 -14.297  19.375  1.00  0.00           C  
ATOM    899  NH1 ARG   147       3.289 -13.833  19.235  1.00  0.00           N1+
ATOM    900  NH2 ARG   147       4.918 -15.356  18.657  1.00  0.00           N  
ATOM    901  N   GLY   148      10.428 -11.785  20.630  1.00  0.00           N  
ATOM    902  CA  GLY   148      11.533 -11.972  21.558  1.00  0.00           C  
ATOM    903  C   GLY   148      11.424 -11.021  22.749  1.00  0.00           C  
ATOM    904  O   GLY   148      11.425 -11.458  23.894  1.00  0.00           O  
ATOM    905  N   ARG   149      11.311  -9.717  22.482  1.00  0.00           N  
ATOM    906  CA  ARG   149      11.215  -8.694  23.517  1.00  0.00           C  
ATOM    907  C   ARG   149      10.046  -8.986  24.467  1.00  0.00           C  
ATOM    908  O   ARG   149      10.183  -8.799  25.669  1.00  0.00           O  
ATOM    909  CB  ARG   149      11.128  -7.290  22.895  1.00  0.00           C  
ATOM    910  CG  ARG   149      12.420  -6.877  22.156  1.00  0.00           C  
ATOM    911  CD  ARG   149      13.010  -5.573  22.726  1.00  0.00           C  
ATOM    912  NE  ARG   149      14.277  -5.166  22.078  1.00  0.00           N  
ATOM    913  CZ  ARG   149      14.399  -4.479  20.925  1.00  0.00           C  
ATOM    914  NH1 ARG   149      15.594  -3.990  20.554  1.00  0.00           N1+
ATOM    915  NH2 ARG   149      13.321  -4.291  20.154  1.00  0.00           N  
ATOM    916  N   ALA   150       8.917  -9.475  23.946  1.00  0.00           N  
ATOM    917  CA  ALA   150       7.731  -9.804  24.723  1.00  0.00           C  
ATOM    918  C   ALA   150       7.984 -10.987  25.665  1.00  0.00           C  
ATOM    919  O   ALA   150       7.478 -11.000  26.785  1.00  0.00           O  
ATOM    920  CB  ALA   150       6.553 -10.065  23.779  1.00  0.00           C  
ATOM    921  N   LEU   151       8.784 -11.975  25.250  1.00  0.00           N  
ATOM    922  CA  LEU   151       9.193 -13.060  26.131  1.00  0.00           C  
ATOM    923  C   LEU   151      10.007 -12.490  27.295  1.00  0.00           C  
ATOM    924  O   LEU   151       9.774 -12.842  28.446  1.00  0.00           O  
ATOM    925  CB  LEU   151       9.979 -14.119  25.342  1.00  0.00           C  
ATOM    926  CG  LEU   151      10.434 -15.319  26.192  1.00  0.00           C  
ATOM    927  CD1 LEU   151       9.255 -16.087  26.802  1.00  0.00           C  
ATOM    928  CD2 LEU   151      11.250 -16.270  25.311  1.00  0.00           C  
ATOM    929  N   VAL   152      10.937 -11.577  27.009  1.00  0.00           N  
ATOM    930  CA  VAL   152      11.748 -10.924  28.029  1.00  0.00           C  
ATOM    931  C   VAL   152      10.857 -10.113  28.981  1.00  0.00           C  
ATOM    932  O   VAL   152      11.136 -10.043  30.173  1.00  0.00           O  
ATOM    933  CB  VAL   152      12.848 -10.072  27.363  1.00  0.00           C  
ATOM    934  CG1 VAL   152      13.681  -9.306  28.397  1.00  0.00           C  
ATOM    935  CG2 VAL   152      13.795 -10.955  26.538  1.00  0.00           C  
ATOM    936  N   THR   153       9.765  -9.530  28.477  1.00  0.00           N  
ATOM    937  CA  THR   153       8.834  -8.763  29.294  1.00  0.00           C  
ATOM    938  C   THR   153       8.166  -9.688  30.313  1.00  0.00           C  
ATOM    939  O   THR   153       7.991  -9.308  31.469  1.00  0.00           O  
ATOM    940  CB  THR   153       7.809  -8.044  28.399  1.00  0.00           C  
ATOM    941  OG1 THR   153       8.473  -7.235  27.452  1.00  0.00           O  
ATOM    942  CG2 THR   153       6.891  -7.128  29.207  1.00  0.00           C  
ATOM    943  N   LEU   154       7.805 -10.907  29.898  1.00  0.00           N  
ATOM    944  CA  LEU   154       7.161 -11.886  30.761  1.00  0.00           C  
ATOM    945  C   LEU   154       8.102 -12.285  31.894  1.00  0.00           C  
ATOM    946  O   LEU   154       7.718 -12.269  33.060  1.00  0.00           O  
ATOM    947  CB  LEU   154       6.747 -13.109  29.929  1.00  0.00           C  
ATOM    948  CG  LEU   154       6.041 -14.206  30.741  1.00  0.00           C  
ATOM    949  CD1 LEU   154       4.754 -13.688  31.395  1.00  0.00           C  
ATOM    950  CD2 LEU   154       5.744 -15.388  29.812  1.00  0.00           C  
ATOM    951  N   GLY   155       9.332 -12.664  31.543  1.00  0.00           N  
ATOM    952  CA  GLY   155      10.330 -13.126  32.491  1.00  0.00           C  
ATOM    953  C   GLY   155      10.548 -12.084  33.581  1.00  0.00           C  
ATOM    954  O   GLY   155      10.427 -12.388  34.763  1.00  0.00           O  
ATOM    955  N   ILE   156      10.845 -10.848  33.175  1.00  0.00           N  
ATOM    956  CA  ILE   156      11.065  -9.726  34.075  1.00  0.00           C  
ATOM    957  C   ILE   156       9.872  -9.559  35.016  1.00  0.00           C  
ATOM    958  O   ILE   156      10.069  -9.355  36.209  1.00  0.00           O  
ATOM    959  CB  ILE   156      11.373  -8.446  33.270  1.00  0.00           C  
ATOM    960  CG1 ILE   156      12.764  -8.584  32.621  1.00  0.00           C  
ATOM    961  CG2 ILE   156      11.333  -7.196  34.167  1.00  0.00           C  
ATOM    962  CD1 ILE   156      13.086  -7.451  31.642  1.00  0.00           C  
ATOM    963  N   MET   157       8.641  -9.653  34.511  1.00  0.00           N  
ATOM    964  CA  MET   157       7.466  -9.472  35.343  1.00  0.00           C  
ATOM    965  C   MET   157       7.449 -10.505  36.473  1.00  0.00           C  
ATOM    966  O   MET   157       7.210 -10.152  37.626  1.00  0.00           O  
ATOM    967  CB  MET   157       6.202  -9.491  34.469  1.00  0.00           C  
ATOM    968  CG  MET   157       4.914  -9.231  35.267  1.00  0.00           C  
ATOM    969  SD  MET   157       4.910  -7.814  36.401  1.00  0.00           S  
ATOM    970  CE  MET   157       5.261  -6.456  35.264  1.00  0.00           C  
ATOM    971  N   TRP   158       7.711 -11.779  36.169  1.00  0.00           N  
ATOM    972  CA  TRP   158       7.755 -12.822  37.185  1.00  0.00           C  
ATOM    973  C   TRP   158       8.851 -12.561  38.214  1.00  0.00           C  
ATOM    974  O   TRP   158       8.659 -12.862  39.388  1.00  0.00           O  
ATOM    975  CB  TRP   158       7.923 -14.202  36.547  1.00  0.00           C  
ATOM    976  CG  TRP   158       6.668 -14.769  35.965  1.00  0.00           C  
ATOM    977  CD1 TRP   158       6.419 -14.953  34.651  1.00  0.00           C  
ATOM    978  CD2 TRP   158       5.475 -15.233  36.669  1.00  0.00           C  
ATOM    979  NE1 TRP   158       5.164 -15.500  34.493  1.00  0.00           N  
ATOM    980  CE2 TRP   158       4.534 -15.695  35.704  1.00  0.00           C  
ATOM    981  CE3 TRP   158       5.093 -15.312  38.027  1.00  0.00           C  
ATOM    982  CZ2 TRP   158       3.279 -16.208  36.063  1.00  0.00           C  
ATOM    983  CZ3 TRP   158       3.833 -15.816  38.398  1.00  0.00           C  
ATOM    984  CH2 TRP   158       2.923 -16.256  37.420  1.00  0.00           C  
ATOM    985  N   VAL   159       9.991 -12.008  37.787  1.00  0.00           N  
ATOM    986  CA  VAL   159      11.113 -11.690  38.662  1.00  0.00           C  
ATOM    987  C   VAL   159      10.701 -10.632  39.687  1.00  0.00           C  
ATOM    988  O   VAL   159      11.030 -10.769  40.863  1.00  0.00           O  
ATOM    989  CB  VAL   159      12.351 -11.282  37.840  1.00  0.00           C  
ATOM    990  CG1 VAL   159      13.475 -10.729  38.727  1.00  0.00           C  
ATOM    991  CG2 VAL   159      12.905 -12.491  37.073  1.00  0.00           C  
ATOM    992  N   LEU   160       9.945  -9.605  39.285  1.00  0.00           N  
ATOM    993  CA  LEU   160       9.421  -8.623  40.229  1.00  0.00           C  
ATOM    994  C   LEU   160       8.571  -9.344  41.273  1.00  0.00           C  
ATOM    995  O   LEU   160       8.721  -9.125  42.471  1.00  0.00           O  
ATOM    996  CB  LEU   160       8.587  -7.550  39.511  1.00  0.00           C  
ATOM    997  CG  LEU   160       9.365  -6.713  38.482  1.00  0.00           C  
ATOM    998  CD1 LEU   160       8.388  -5.766  37.775  1.00  0.00           C  
ATOM    999  CD2 LEU   160      10.487  -5.893  39.130  1.00  0.00           C  
ATOM   1000  N   SER   161       7.698 -10.237  40.810  1.00  0.00           N  
ATOM   1001  CA  SER   161       6.821 -11.007  41.675  1.00  0.00           C  
ATOM   1002  C   SER   161       7.595 -11.894  42.646  1.00  0.00           C  
ATOM   1003  O   SER   161       7.141 -12.119  43.765  1.00  0.00           O  
ATOM   1004  CB  SER   161       5.847 -11.840  40.838  1.00  0.00           C  
ATOM   1005  OG  SER   161       5.223 -11.039  39.853  1.00  0.00           O  
ATOM   1006  N   ALA   162       8.754 -12.403  42.227  1.00  0.00           N  
ATOM   1007  CA  ALA   162       9.571 -13.318  43.002  1.00  0.00           C  
ATOM   1008  C   ALA   162      10.207 -12.560  44.161  1.00  0.00           C  
ATOM   1009  O   ALA   162       9.891 -12.827  45.314  1.00  0.00           O  
ATOM   1010  CB  ALA   162      10.615 -13.976  42.093  1.00  0.00           C  
ATOM   1011  N   LEU   163      11.067 -11.585  43.861  1.00  0.00           N  
ATOM   1012  CA  LEU   163      11.754 -10.769  44.852  1.00  0.00           C  
ATOM   1013  C   LEU   163      10.773 -10.231  45.895  1.00  0.00           C  
ATOM   1014  O   LEU   163      11.004 -10.368  47.093  1.00  0.00           O  
ATOM   1015  CB  LEU   163      12.494  -9.631  44.132  1.00  0.00           C  
ATOM   1016  CG  LEU   163      13.216  -8.655  45.078  1.00  0.00           C  
ATOM   1017  CD1 LEU   163      14.284  -9.360  45.923  1.00  0.00           C  
ATOM   1018  CD2 LEU   163      13.875  -7.547  44.250  1.00  0.00           C  
ATOM   1019  N   VAL   164       9.680  -9.618  45.434  1.00  0.00           N  
ATOM   1020  CA  VAL   164       8.693  -8.976  46.290  1.00  0.00           C  
ATOM   1021  C   VAL   164       8.089  -9.980  47.274  1.00  0.00           C  
ATOM   1022  O   VAL   164       8.124  -9.745  48.480  1.00  0.00           O  
ATOM   1023  CB  VAL   164       7.633  -8.275  45.420  1.00  0.00           C  
ATOM   1024  CG1 VAL   164       6.436  -7.778  46.241  1.00  0.00           C  
ATOM   1025  CG2 VAL   164       8.261  -7.062  44.719  1.00  0.00           C  
ATOM   1026  N   SER   165       7.519 -11.082  46.772  1.00  0.00           N  
ATOM   1027  CA  SER   165       6.861 -12.065  47.627  1.00  0.00           C  
ATOM   1028  C   SER   165       7.822 -12.631  48.676  1.00  0.00           C  
ATOM   1029  O   SER   165       7.410 -12.957  49.787  1.00  0.00           O  
ATOM   1030  CB  SER   165       6.227 -13.178  46.787  1.00  0.00           C  
ATOM   1031  OG  SER   165       7.204 -13.910  46.083  1.00  0.00           O  
ATOM   1032  N   TYR   166       9.106 -12.747  48.329  1.00  0.00           N  
ATOM   1033  CA  TYR   166      10.111 -13.377  49.170  1.00  0.00           C  
ATOM   1034  C   TYR   166      10.697 -12.391  50.185  1.00  0.00           C  
ATOM   1035  O   TYR   166      11.213 -12.820  51.211  1.00  0.00           O  
ATOM   1036  CB  TYR   166      11.195 -14.014  48.285  1.00  0.00           C  
ATOM   1037  CG  TYR   166      10.728 -15.009  47.226  1.00  0.00           C  
ATOM   1038  CD1 TYR   166       9.454 -15.612  47.281  1.00  0.00           C  
ATOM   1039  CD2 TYR   166      11.577 -15.304  46.142  1.00  0.00           C  
ATOM   1040  CE1 TYR   166       9.005 -16.429  46.228  1.00  0.00           C  
ATOM   1041  CE2 TYR   166      11.138 -16.147  45.105  1.00  0.00           C  
ATOM   1042  CZ  TYR   166       9.838 -16.677  45.127  1.00  0.00           C  
ATOM   1043  OH  TYR   166       9.402 -17.461  44.100  1.00  0.00           O  
ATOM   1044  N   LEU   167      10.613 -11.079  49.942  1.00  0.00           N  
ATOM   1045  CA  LEU   167      11.133 -10.052  50.838  1.00  0.00           C  
ATOM   1046  C   LEU   167      10.716 -10.264  52.303  1.00  0.00           C  
ATOM   1047  O   LEU   167      11.595 -10.323  53.162  1.00  0.00           O  
ATOM   1048  CB  LEU   167      10.777  -8.651  50.315  1.00  0.00           C  
ATOM   1049  CG  LEU   167      11.305  -7.513  51.208  1.00  0.00           C  
ATOM   1050  CD1 LEU   167      12.838  -7.490  51.265  1.00  0.00           C  
ATOM   1051  CD2 LEU   167      10.799  -6.173  50.668  1.00  0.00           C  
ATOM   1052  N   PRO   168       9.418 -10.383  52.641  1.00  0.00           N  
ATOM   1053  CA  PRO   168       9.004 -10.621  54.017  1.00  0.00           C  
ATOM   1054  C   PRO   168       9.616 -11.909  54.585  1.00  0.00           C  
ATOM   1055  O   PRO   168      10.062 -11.916  55.731  1.00  0.00           O  
ATOM   1056  CB  PRO   168       7.471 -10.634  53.999  1.00  0.00           C  
ATOM   1057  CG  PRO   168       7.118 -10.956  52.550  1.00  0.00           C  
ATOM   1058  CD  PRO   168       8.246 -10.273  51.783  1.00  0.00           C  
ATOM   1059  N   LEU   169       9.669 -12.989  53.795  1.00  0.00           N  
ATOM   1060  CA  LEU   169      10.274 -14.248  54.227  1.00  0.00           C  
ATOM   1061  C   LEU   169      11.727 -14.057  54.676  1.00  0.00           C  
ATOM   1062  O   LEU   169      12.164 -14.696  55.632  1.00  0.00           O  
ATOM   1063  CB  LEU   169      10.180 -15.302  53.111  1.00  0.00           C  
ATOM   1064  CG  LEU   169      10.665 -16.701  53.540  1.00  0.00           C  
ATOM   1065  CD1 LEU   169       9.677 -17.379  54.498  1.00  0.00           C  
ATOM   1066  CD2 LEU   169      10.880 -17.579  52.303  1.00  0.00           C  
ATOM   1067  N   MET   170      12.485 -13.200  53.983  1.00  0.00           N  
ATOM   1068  CA  MET   170      13.913 -13.026  54.217  1.00  0.00           C  
ATOM   1069  C   MET   170      14.208 -12.507  55.624  1.00  0.00           C  
ATOM   1070  O   MET   170      15.303 -12.744  56.131  1.00  0.00           O  
ATOM   1071  CB  MET   170      14.527 -12.091  53.164  1.00  0.00           C  
ATOM   1072  CG  MET   170      14.591 -12.739  51.777  1.00  0.00           C  
ATOM   1073  SD  MET   170      15.079 -11.605  50.453  1.00  0.00           S  
ATOM   1074  CE  MET   170      15.005 -12.725  49.039  1.00  0.00           C  
ATOM   1075  N   GLY   171      13.276 -11.788  56.259  1.00  0.00           N  
ATOM   1076  CA  GLY   171      13.518 -11.267  57.595  1.00  0.00           C  
ATOM   1077  C   GLY   171      12.258 -10.745  58.277  1.00  0.00           C  
ATOM   1078  O   GLY   171      11.940 -11.171  59.385  1.00  0.00           O  
ATOM   1079  N   TRP   172      11.570  -9.781  57.656  1.00  0.00           N  
ATOM   1080  CA  TRP   172      10.525  -9.018  58.330  1.00  0.00           C  
ATOM   1081  C   TRP   172       9.309  -9.893  58.649  1.00  0.00           C  
ATOM   1082  O   TRP   172       8.450 -10.106  57.796  1.00  0.00           O  
ATOM   1083  CB  TRP   172      10.148  -7.781  57.498  1.00  0.00           C  
ATOM   1084  CG  TRP   172       9.306  -6.719  58.162  1.00  0.00           C  
ATOM   1085  CD1 TRP   172       8.431  -6.893  59.182  1.00  0.00           C  
ATOM   1086  CD2 TRP   172       9.240  -5.295  57.837  1.00  0.00           C  
ATOM   1087  NE1 TRP   172       7.851  -5.691  59.515  1.00  0.00           N  
ATOM   1088  CE2 TRP   172       8.295  -4.671  58.705  1.00  0.00           C  
ATOM   1089  CE3 TRP   172       9.880  -4.465  56.891  1.00  0.00           C  
ATOM   1090  CZ2 TRP   172       7.990  -3.305  58.631  1.00  0.00           C  
ATOM   1091  CZ3 TRP   172       9.579  -3.091  56.804  1.00  0.00           C  
ATOM   1092  CH2 TRP   172       8.631  -2.512  57.667  1.00  0.00           C  
ATOM   1093  N   THR   173       9.197 -10.323  59.911  1.00  0.00           N  
ATOM   1094  CA  THR   173       7.991 -10.918  60.478  1.00  0.00           C  
ATOM   1095  C   THR   173       8.045 -10.845  62.011  1.00  0.00           C  
ATOM   1096  O   THR   173       9.121 -10.656  62.575  1.00  0.00           O  
ATOM   1097  CB  THR   173       7.831 -12.359  59.965  1.00  0.00           C  
ATOM   1098  OG1 THR   173       6.596 -12.899  60.388  1.00  0.00           O  
ATOM   1099  CG2 THR   173       8.979 -13.275  60.407  1.00  0.00           C  
ATOM   1100  N   CYS   174       6.911 -11.019  62.701  1.00  0.00           N  
ATOM   1101  CA  CYS   174       6.856 -11.154  64.158  1.00  0.00           C  
ATOM   1102  C   CYS   174       6.250 -12.519  64.473  1.00  0.00           C  
ATOM   1103  O   CYS   174       5.092 -12.636  64.865  1.00  0.00           O  
ATOM   1104  CB  CYS   174       6.059 -10.000  64.770  1.00  0.00           C  
ATOM   1105  SG  CYS   174       6.112 -10.161  66.572  1.00  0.00           S  
ATOM   1106  N   CYS   175       7.016 -13.579  64.200  1.00  0.00           N  
ATOM   1107  CA  CYS   175       6.434 -14.897  63.978  1.00  0.00           C  
ATOM   1108  C   CYS   175       6.185 -15.757  65.228  1.00  0.00           C  
ATOM   1109  O   CYS   175       5.145 -16.414  65.265  1.00  0.00           O  
ATOM   1110  CB  CYS   175       7.124 -15.640  62.824  1.00  0.00           C  
ATOM   1111  SG  CYS   175       8.631 -16.517  63.321  1.00  0.00           S  
ATOM   1112  N   PRO   176       7.054 -15.815  66.252  1.00  0.00           N  
ATOM   1113  CA  PRO   176       6.869 -16.763  67.343  1.00  0.00           C  
ATOM   1114  C   PRO   176       5.986 -16.130  68.426  1.00  0.00           C  
ATOM   1115  O   PRO   176       6.522 -15.612  69.409  1.00  0.00           O  
ATOM   1116  CB  PRO   176       8.294 -17.045  67.827  1.00  0.00           C  
ATOM   1117  CG  PRO   176       9.018 -15.711  67.616  1.00  0.00           C  
ATOM   1118  CD  PRO   176       8.275 -15.046  66.453  1.00  0.00           C  
ATOM   1119  N   ARG   177       4.657 -16.109  68.228  1.00  0.00           N  
ATOM   1120  CA  ARG   177       3.712 -15.402  69.103  1.00  0.00           C  
ATOM   1121  C   ARG   177       2.739 -16.344  69.853  1.00  0.00           C  
ATOM   1122  O   ARG   177       3.184 -16.894  70.856  1.00  0.00           O  
ATOM   1123  CB  ARG   177       3.101 -14.182  68.382  1.00  0.00           C  
ATOM   1124  CG  ARG   177       4.061 -13.037  68.016  1.00  0.00           C  
ATOM   1125  CD  ARG   177       4.572 -12.214  69.210  1.00  0.00           C  
ATOM   1126  NE  ARG   177       5.737 -12.868  69.821  1.00  0.00           N  
ATOM   1127  CZ  ARG   177       6.922 -12.343  70.152  1.00  0.00           C  
ATOM   1128  NH1 ARG   177       7.920 -13.186  70.436  1.00  0.00           N1+
ATOM   1129  NH2 ARG   177       7.107 -11.020  70.201  1.00  0.00           N  
ATOM   1130  N   PRO   178       1.450 -16.506  69.468  1.00  0.00           N  
ATOM   1131  CA  PRO   178       0.401 -17.146  70.260  1.00  0.00           C  
ATOM   1132  C   PRO   178       0.771 -18.125  71.382  1.00  0.00           C  
ATOM   1133  O   PRO   178       0.815 -17.726  72.543  1.00  0.00           O  
ATOM   1134  CB  PRO   178      -0.570 -17.740  69.239  1.00  0.00           C  
ATOM   1135  CG  PRO   178      -0.592 -16.638  68.188  1.00  0.00           C  
ATOM   1136  CD  PRO   178       0.821 -16.044  68.233  1.00  0.00           C  
ATOM   1137  N   CYS   179       0.889 -19.419  71.073  1.00  0.00           N  
ATOM   1138  CA  CYS   179       0.649 -20.479  72.048  1.00  0.00           C  
ATOM   1139  C   CYS   179       1.879 -21.365  72.138  1.00  0.00           C  
ATOM   1140  O   CYS   179       1.950 -22.422  71.514  1.00  0.00           O  
ATOM   1141  CB  CYS   179      -0.590 -21.278  71.622  1.00  0.00           C  
ATOM   1142  SG  CYS   179      -2.084 -20.273  71.817  1.00  0.00           S  
ATOM   1143  N   SER   180       2.836 -20.904  72.948  1.00  0.00           N  
ATOM   1144  CA  SER   180       4.204 -21.394  73.030  1.00  0.00           C  
ATOM   1145  C   SER   180       5.022 -20.800  71.884  1.00  0.00           C  
ATOM   1146  O   SER   180       4.469 -20.264  70.921  1.00  0.00           O  
ATOM   1147  CB  SER   180       4.293 -22.927  73.057  1.00  0.00           C  
ATOM   1148  OG  SER   180       5.518 -23.320  73.652  1.00  0.00           O  
ATOM   1149  N   GLU   181       6.350 -20.873  72.003  1.00  0.00           N  
ATOM   1150  CA  GLU   181       7.236 -20.452  70.929  1.00  0.00           C  
ATOM   1151  C   GLU   181       6.988 -21.351  69.715  1.00  0.00           C  
ATOM   1152  O   GLU   181       6.429 -22.443  69.832  1.00  0.00           O  
ATOM   1153  CB  GLU   181       8.703 -20.361  71.418  1.00  0.00           C  
ATOM   1154  CG  GLU   181       9.732 -21.340  70.815  1.00  0.00           C  
ATOM   1155  CD  GLU   181      10.325 -20.918  69.466  1.00  0.00           C  
ATOM   1156  OE1 GLU   181      11.187 -21.671  68.965  1.00  0.00           O  
ATOM   1157  OE2 GLU   181       9.909 -19.855  68.950  1.00  0.00           O1-
ATOM   1158  N   LEU   182       7.364 -20.852  68.541  1.00  0.00           N  
ATOM   1159  CA  LEU   182       7.305 -21.515  67.251  1.00  0.00           C  
ATOM   1160  C   LEU   182       5.920 -21.436  66.607  1.00  0.00           C  
ATOM   1161  O   LEU   182       5.842 -21.003  65.463  1.00  0.00           O  
ATOM   1162  CB  LEU   182       7.876 -22.945  67.300  1.00  0.00           C  
ATOM   1163  CG  LEU   182       8.193 -23.531  65.912  1.00  0.00           C  
ATOM   1164  CD1 LEU   182       9.349 -22.797  65.220  1.00  0.00           C  
ATOM   1165  CD2 LEU   182       8.577 -25.007  66.071  1.00  0.00           C  
ATOM   1166  N   PHE   183       4.847 -21.865  67.283  1.00  0.00           N  
ATOM   1167  CA  PHE   183       3.523 -22.051  66.686  1.00  0.00           C  
ATOM   1168  C   PHE   183       2.598 -20.836  66.896  1.00  0.00           C  
ATOM   1169  O   PHE   183       1.895 -20.796  67.908  1.00  0.00           O  
ATOM   1170  CB  PHE   183       2.854 -23.309  67.280  1.00  0.00           C  
ATOM   1171  CG  PHE   183       3.187 -24.644  66.630  1.00  0.00           C  
ATOM   1172  CD1 PHE   183       4.496 -24.950  66.213  1.00  0.00           C  
ATOM   1173  CD2 PHE   183       2.164 -25.593  66.434  1.00  0.00           C  
ATOM   1174  CE1 PHE   183       4.765 -26.162  65.554  1.00  0.00           C  
ATOM   1175  CE2 PHE   183       2.429 -26.798  65.761  1.00  0.00           C  
ATOM   1176  CZ  PHE   183       3.730 -27.081  65.315  1.00  0.00           C  
ATOM   1177  N   PRO   184       2.495 -19.882  65.953  1.00  0.00           N  
ATOM   1178  CA  PRO   184       1.350 -18.990  65.878  1.00  0.00           C  
ATOM   1179  C   PRO   184       0.137 -19.759  65.337  1.00  0.00           C  
ATOM   1180  O   PRO   184       0.227 -20.945  65.028  1.00  0.00           O  
ATOM   1181  CB  PRO   184       1.776 -17.883  64.907  1.00  0.00           C  
ATOM   1182  CG  PRO   184       2.640 -18.655  63.916  1.00  0.00           C  
ATOM   1183  CD  PRO   184       3.378 -19.632  64.830  1.00  0.00           C  
ATOM   1184  N   LEU   185      -0.997 -19.069  65.188  1.00  0.00           N  
ATOM   1185  CA  LEU   185      -2.136 -19.560  64.420  1.00  0.00           C  
ATOM   1186  C   LEU   185      -1.908 -19.247  62.926  1.00  0.00           C  
ATOM   1187  O   LEU   185      -0.864 -18.693  62.578  1.00  0.00           O  
ATOM   1188  CB  LEU   185      -3.422 -18.917  64.971  1.00  0.00           C  
ATOM   1189  CG  LEU   185      -3.642 -19.201  66.472  1.00  0.00           C  
ATOM   1190  CD1 LEU   185      -4.834 -18.403  67.007  1.00  0.00           C  
ATOM   1191  CD2 LEU   185      -3.892 -20.689  66.742  1.00  0.00           C  
ATOM   1192  N   ILE   186      -2.894 -19.520  62.059  1.00  0.00           N  
ATOM   1193  CA  ILE   186      -2.942 -19.012  60.679  1.00  0.00           C  
ATOM   1194  C   ILE   186      -3.881 -17.797  60.548  1.00  0.00           C  
ATOM   1195  O   ILE   186      -5.026 -17.965  60.125  1.00  0.00           O  
ATOM   1196  CB  ILE   186      -3.332 -20.130  59.684  1.00  0.00           C  
ATOM   1197  CG1 ILE   186      -2.420 -21.351  59.873  1.00  0.00           C  
ATOM   1198  CG2 ILE   186      -3.229 -19.625  58.234  1.00  0.00           C  
ATOM   1199  CD1 ILE   186      -2.500 -22.384  58.745  1.00  0.00           C  
ATOM   1200  N   PRO   187      -3.407 -16.580  60.874  1.00  0.00           N  
ATOM   1201  CA  PRO   187      -3.998 -15.320  60.452  1.00  0.00           C  
ATOM   1202  C   PRO   187      -3.304 -14.896  59.142  1.00  0.00           C  
ATOM   1203  O   PRO   187      -2.914 -15.747  58.341  1.00  0.00           O  
ATOM   1204  CB  PRO   187      -3.623 -14.408  61.626  1.00  0.00           C  
ATOM   1205  CG  PRO   187      -2.173 -14.794  61.889  1.00  0.00           C  
ATOM   1206  CD  PRO   187      -2.232 -16.305  61.691  1.00  0.00           C  
ATOM   1207  N   ASN   188      -3.050 -13.592  58.956  1.00  0.00           N  
ATOM   1208  CA  ASN   188      -1.974 -13.089  58.097  1.00  0.00           C  
ATOM   1209  C   ASN   188      -1.424 -11.780  58.685  1.00  0.00           C  
ATOM   1210  O   ASN   188      -0.211 -11.625  58.806  1.00  0.00           O  
ATOM   1211  CB  ASN   188      -2.368 -13.050  56.615  1.00  0.00           C  
ATOM   1212  CG  ASN   188      -3.072 -11.774  56.200  1.00  0.00           C  
ATOM   1213  OD1 ASN   188      -4.284 -11.754  56.028  1.00  0.00           O  
ATOM   1214  ND2 ASN   188      -2.308 -10.703  55.994  1.00  0.00           N  
ATOM   1215  N   ASP   189      -2.329 -10.887  59.099  1.00  0.00           N  
ATOM   1216  CA  ASP   189      -2.120  -9.707  59.937  1.00  0.00           C  
ATOM   1217  C   ASP   189      -0.868  -9.752  60.826  1.00  0.00           C  
ATOM   1218  O   ASP   189      -0.006  -8.887  60.679  1.00  0.00           O  
ATOM   1219  CB  ASP   189      -3.397  -9.434  60.754  1.00  0.00           C  
ATOM   1220  CG  ASP   189      -3.986 -10.708  61.332  1.00  0.00           C  
ATOM   1221  OD2 ASP   189      -3.700 -10.977  62.515  1.00  0.00           O  
ATOM   1222  OD1 ASP   189      -4.671 -11.410  60.553  1.00  0.00           O1-
ATOM   1223  N   TYR   190      -0.751 -10.717  61.752  1.00  0.00           N  
ATOM   1224  CA  TYR   190       0.396 -10.820  62.663  1.00  0.00           C  
ATOM   1225  C   TYR   190       1.728 -10.842  61.901  1.00  0.00           C  
ATOM   1226  O   TYR   190       2.681 -10.143  62.245  1.00  0.00           O  
ATOM   1227  CB  TYR   190       0.316 -12.110  63.506  1.00  0.00           C  
ATOM   1228  CG  TYR   190      -0.807 -12.267  64.520  1.00  0.00           C  
ATOM   1229  CD1 TYR   190      -1.678 -11.209  64.840  1.00  0.00           C  
ATOM   1230  CD2 TYR   190      -0.957 -13.507  65.174  1.00  0.00           C  
ATOM   1231  CE1 TYR   190      -2.717 -11.407  65.766  1.00  0.00           C  
ATOM   1232  CE2 TYR   190      -2.026 -13.718  66.062  1.00  0.00           C  
ATOM   1233  CZ  TYR   190      -2.919 -12.671  66.345  1.00  0.00           C  
ATOM   1234  OH  TYR   190      -3.990 -12.877  67.169  1.00  0.00           O  
ATOM   1235  N   LEU   191       1.805 -11.738  60.916  1.00  0.00           N  
ATOM   1236  CA  LEU   191       3.049 -12.150  60.289  1.00  0.00           C  
ATOM   1237  C   LEU   191       3.542 -11.078  59.323  1.00  0.00           C  
ATOM   1238  O   LEU   191       4.639 -10.548  59.491  1.00  0.00           O  
ATOM   1239  CB  LEU   191       2.862 -13.499  59.575  1.00  0.00           C  
ATOM   1240  CG  LEU   191       2.385 -14.635  60.498  1.00  0.00           C  
ATOM   1241  CD1 LEU   191       2.200 -15.913  59.672  1.00  0.00           C  
ATOM   1242  CD2 LEU   191       3.375 -14.906  61.637  1.00  0.00           C  
ATOM   1243  N   LEU   192       2.763 -10.797  58.277  1.00  0.00           N  
ATOM   1244  CA  LEU   192       3.119  -9.822  57.262  1.00  0.00           C  
ATOM   1245  C   LEU   192       2.691  -8.460  57.803  1.00  0.00           C  
ATOM   1246  O   LEU   192       1.597  -7.984  57.499  1.00  0.00           O  
ATOM   1247  CB  LEU   192       2.466 -10.208  55.922  1.00  0.00           C  
ATOM   1248  CG  LEU   192       3.203  -9.644  54.693  1.00  0.00           C  
ATOM   1249  CD1 LEU   192       2.519 -10.156  53.420  1.00  0.00           C  
ATOM   1250  CD2 LEU   192       3.233  -8.112  54.667  1.00  0.00           C  
ATOM   1251  N   SER   193       3.556  -7.865  58.634  1.00  0.00           N  
ATOM   1252  CA  SER   193       3.277  -6.661  59.397  1.00  0.00           C  
ATOM   1253  C   SER   193       2.536  -5.619  58.561  1.00  0.00           C  
ATOM   1254  O   SER   193       2.973  -5.291  57.459  1.00  0.00           O  
ATOM   1255  CB  SER   193       4.594  -6.082  59.916  1.00  0.00           C  
ATOM   1256  OG  SER   193       5.351  -7.089  60.559  1.00  0.00           O  
ATOM   1257  N   TRP   194       1.433  -5.090  59.099  1.00  0.00           N  
ATOM   1258  CA  TRP   194       0.589  -4.099  58.440  1.00  0.00           C  
ATOM   1259  C   TRP   194       1.442  -2.985  57.836  1.00  0.00           C  
ATOM   1260  O   TRP   194       1.237  -2.577  56.697  1.00  0.00           O  
ATOM   1261  CB  TRP   194      -0.407  -3.508  59.446  1.00  0.00           C  
ATOM   1262  CG  TRP   194      -1.408  -4.438  60.066  1.00  0.00           C  
ATOM   1263  CD1 TRP   194      -1.600  -5.740  59.753  1.00  0.00           C  
ATOM   1264  CD2 TRP   194      -2.380  -4.136  61.114  1.00  0.00           C  
ATOM   1265  NE1 TRP   194      -2.639  -6.247  60.502  1.00  0.00           N  
ATOM   1266  CE2 TRP   194      -3.152  -5.307  61.370  1.00  0.00           C  
ATOM   1267  CE3 TRP   194      -2.685  -2.990  61.881  1.00  0.00           C  
ATOM   1268  CZ2 TRP   194      -4.171  -5.342  62.333  1.00  0.00           C  
ATOM   1269  CZ3 TRP   194      -3.695  -3.016  62.862  1.00  0.00           C  
ATOM   1270  CH2 TRP   194      -4.435  -4.190  63.090  1.00  0.00           C  
ATOM   1271  N   LEU   195       2.440  -2.524  58.596  1.00  0.00           N  
ATOM   1272  CA  LEU   195       3.376  -1.502  58.153  1.00  0.00           C  
ATOM   1273  C   LEU   195       4.003  -1.844  56.794  1.00  0.00           C  
ATOM   1274  O   LEU   195       3.932  -1.033  55.879  1.00  0.00           O  
ATOM   1275  CB  LEU   195       4.426  -1.247  59.244  1.00  0.00           C  
ATOM   1276  CG  LEU   195       5.451  -0.159  58.879  1.00  0.00           C  
ATOM   1277  CD1 LEU   195       4.788   1.171  58.496  1.00  0.00           C  
ATOM   1278  CD2 LEU   195       6.376   0.086  60.077  1.00  0.00           C  
ATOM   1279  N   LEU   196       4.618  -3.018  56.634  1.00  0.00           N  
ATOM   1280  CA  LEU   196       5.236  -3.424  55.373  1.00  0.00           C  
ATOM   1281  C   LEU   196       4.196  -3.456  54.246  1.00  0.00           C  
ATOM   1282  O   LEU   196       4.428  -2.942  53.150  1.00  0.00           O  
ATOM   1283  CB  LEU   196       5.905  -4.795  55.564  1.00  0.00           C  
ATOM   1284  CG  LEU   196       6.551  -5.380  54.296  1.00  0.00           C  
ATOM   1285  CD1 LEU   196       7.706  -4.516  53.778  1.00  0.00           C  
ATOM   1286  CD2 LEU   196       7.088  -6.780  54.610  1.00  0.00           C  
ATOM   1287  N   PHE   197       3.043  -4.065  54.538  1.00  0.00           N  
ATOM   1288  CA  PHE   197       1.921  -4.226  53.624  1.00  0.00           C  
ATOM   1289  C   PHE   197       1.516  -2.888  53.005  1.00  0.00           C  
ATOM   1290  O   PHE   197       1.160  -2.829  51.833  1.00  0.00           O  
ATOM   1291  CB  PHE   197       0.746  -4.867  54.375  1.00  0.00           C  
ATOM   1292  CG  PHE   197      -0.405  -5.303  53.494  1.00  0.00           C  
ATOM   1293  CD1 PHE   197      -1.507  -4.449  53.309  1.00  0.00           C  
ATOM   1294  CD2 PHE   197      -0.375  -6.558  52.856  1.00  0.00           C  
ATOM   1295  CE1 PHE   197      -2.605  -4.873  52.545  1.00  0.00           C  
ATOM   1296  CE2 PHE   197      -1.470  -6.975  52.079  1.00  0.00           C  
ATOM   1297  CZ  PHE   197      -2.598  -6.147  51.950  1.00  0.00           C  
ATOM   1298  N   ILE   198       1.567  -1.811  53.793  1.00  0.00           N  
ATOM   1299  CA  ILE   198       1.155  -0.486  53.367  1.00  0.00           C  
ATOM   1300  C   ILE   198       2.344   0.212  52.699  1.00  0.00           C  
ATOM   1301  O   ILE   198       2.347   0.401  51.484  1.00  0.00           O  
ATOM   1302  CB  ILE   198       0.555   0.283  54.564  1.00  0.00           C  
ATOM   1303  CG1 ILE   198      -0.704  -0.408  55.131  1.00  0.00           C  
ATOM   1304  CG2 ILE   198       0.239   1.741  54.203  1.00  0.00           C  
ATOM   1305  CD1 ILE   198      -1.934  -0.384  54.219  1.00  0.00           C  
ATOM   1306  N   ALA   199       3.330   0.609  53.505  1.00  0.00           N  
ATOM   1307  CA  ALA   199       4.466   1.428  53.116  1.00  0.00           C  
ATOM   1308  C   ALA   199       5.121   0.923  51.833  1.00  0.00           C  
ATOM   1309  O   ALA   199       5.264   1.681  50.877  1.00  0.00           O  
ATOM   1310  CB  ALA   199       5.477   1.477  54.267  1.00  0.00           C  
ATOM   1311  N   PHE   200       5.535  -0.347  51.814  1.00  0.00           N  
ATOM   1312  CA  PHE   200       6.216  -0.892  50.650  1.00  0.00           C  
ATOM   1313  C   PHE   200       5.198  -1.246  49.568  1.00  0.00           C  
ATOM   1314  O   PHE   200       5.237  -0.687  48.473  1.00  0.00           O  
ATOM   1315  CB  PHE   200       7.096  -2.090  51.036  1.00  0.00           C  
ATOM   1316  CG  PHE   200       7.862  -2.720  49.883  1.00  0.00           C  
ATOM   1317  CD1 PHE   200       8.591  -1.913  48.986  1.00  0.00           C  
ATOM   1318  CD2 PHE   200       7.836  -4.115  49.691  1.00  0.00           C  
ATOM   1319  CE1 PHE   200       9.217  -2.485  47.864  1.00  0.00           C  
ATOM   1320  CE2 PHE   200       8.458  -4.686  48.565  1.00  0.00           C  
ATOM   1321  CZ  PHE   200       9.144  -3.871  47.648  1.00  0.00           C  
ATOM   1322  N   LEU   201       4.300  -2.193  49.852  1.00  0.00           N  
ATOM   1323  CA  LEU   201       3.497  -2.799  48.800  1.00  0.00           C  
ATOM   1324  C   LEU   201       2.393  -1.856  48.313  1.00  0.00           C  
ATOM   1325  O   LEU   201       2.275  -1.627  47.112  1.00  0.00           O  
ATOM   1326  CB  LEU   201       2.942  -4.162  49.242  1.00  0.00           C  
ATOM   1327  CG  LEU   201       4.016  -5.156  49.723  1.00  0.00           C  
ATOM   1328  CD1 LEU   201       3.360  -6.436  50.257  1.00  0.00           C  
ATOM   1329  CD2 LEU   201       4.987  -5.542  48.602  1.00  0.00           C  
ATOM   1330  N   PHE   202       1.562  -1.321  49.212  1.00  0.00           N  
ATOM   1331  CA  PHE   202       0.381  -0.564  48.802  1.00  0.00           C  
ATOM   1332  C   PHE   202       0.789   0.698  48.042  1.00  0.00           C  
ATOM   1333  O   PHE   202       0.266   0.962  46.965  1.00  0.00           O  
ATOM   1334  CB  PHE   202      -0.523  -0.252  50.005  1.00  0.00           C  
ATOM   1335  CG  PHE   202      -1.904   0.342  49.742  1.00  0.00           C  
ATOM   1336  CD1 PHE   202      -2.530   0.277  48.478  1.00  0.00           C  
ATOM   1337  CD2 PHE   202      -2.609   0.908  50.822  1.00  0.00           C  
ATOM   1338  CE1 PHE   202      -3.841   0.760  48.307  1.00  0.00           C  
ATOM   1339  CE2 PHE   202      -3.923   1.379  50.653  1.00  0.00           C  
ATOM   1340  CZ  PHE   202      -4.542   1.304  49.395  1.00  0.00           C  
ATOM   1341  N   SER   203       1.730   1.470  48.590  1.00  0.00           N  
ATOM   1342  CA  SER   203       2.201   2.696  47.960  1.00  0.00           C  
ATOM   1343  C   SER   203       2.910   2.364  46.644  1.00  0.00           C  
ATOM   1344  O   SER   203       2.606   2.923  45.591  1.00  0.00           O  
ATOM   1345  CB  SER   203       3.124   3.443  48.929  1.00  0.00           C  
ATOM   1346  OG  SER   203       3.386   4.749  48.455  1.00  0.00           O  
ATOM   1347  N   GLY   204       3.860   1.429  46.702  1.00  0.00           N  
ATOM   1348  CA  GLY   204       4.655   1.072  45.546  1.00  0.00           C  
ATOM   1349  C   GLY   204       3.827   0.274  44.545  1.00  0.00           C  
ATOM   1350  O   GLY   204       3.323   0.822  43.564  1.00  0.00           O  
ATOM   1351  N   ILE   205       3.746  -1.038  44.763  1.00  0.00           N  
ATOM   1352  CA  ILE   205       3.451  -1.978  43.696  1.00  0.00           C  
ATOM   1353  C   ILE   205       1.970  -2.031  43.312  1.00  0.00           C  
ATOM   1354  O   ILE   205       1.674  -2.409  42.184  1.00  0.00           O  
ATOM   1355  CB  ILE   205       4.115  -3.341  43.975  1.00  0.00           C  
ATOM   1356  CG1 ILE   205       4.444  -4.065  42.657  1.00  0.00           C  
ATOM   1357  CG2 ILE   205       3.292  -4.237  44.909  1.00  0.00           C  
ATOM   1358  CD1 ILE   205       5.533  -5.119  42.862  1.00  0.00           C  
ATOM   1359  N   ILE   206       1.039  -1.624  44.184  1.00  0.00           N  
ATOM   1360  CA  ILE   206      -0.357  -1.472  43.769  1.00  0.00           C  
ATOM   1361  C   ILE   206      -0.594  -0.074  43.193  1.00  0.00           C  
ATOM   1362  O   ILE   206      -1.092   0.052  42.077  1.00  0.00           O  
ATOM   1363  CB  ILE   206      -1.345  -1.821  44.901  1.00  0.00           C  
ATOM   1364  CG1 ILE   206      -1.363  -3.337  45.179  1.00  0.00           C  
ATOM   1365  CG2 ILE   206      -2.772  -1.404  44.497  1.00  0.00           C  
ATOM   1366  CD1 ILE   206      -0.298  -3.789  46.177  1.00  0.00           C  
ATOM   1367  N   TYR   207      -0.308   0.974  43.969  1.00  0.00           N  
ATOM   1368  CA  TYR   207      -0.794   2.321  43.698  1.00  0.00           C  
ATOM   1369  C   TYR   207      -0.038   2.965  42.538  1.00  0.00           C  
ATOM   1370  O   TYR   207      -0.672   3.477  41.620  1.00  0.00           O  
ATOM   1371  CB  TYR   207      -0.760   3.160  44.980  1.00  0.00           C  
ATOM   1372  CG  TYR   207      -1.165   4.613  44.824  1.00  0.00           C  
ATOM   1373  CD1 TYR   207      -2.526   4.971  44.849  1.00  0.00           C  
ATOM   1374  CD2 TYR   207      -0.180   5.619  44.774  1.00  0.00           C  
ATOM   1375  CE1 TYR   207      -2.897   6.327  44.872  1.00  0.00           C  
ATOM   1376  CE2 TYR   207      -0.553   6.975  44.803  1.00  0.00           C  
ATOM   1377  CZ  TYR   207      -1.912   7.329  44.869  1.00  0.00           C  
ATOM   1378  OH  TYR   207      -2.275   8.639  44.975  1.00  0.00           O  
ATOM   1379  N   THR   208       1.299   2.934  42.541  1.00  0.00           N  
ATOM   1380  CA  THR   208       2.086   3.499  41.443  1.00  0.00           C  
ATOM   1381  C   THR   208       1.683   2.851  40.112  1.00  0.00           C  
ATOM   1382  O   THR   208       1.542   3.529  39.095  1.00  0.00           O  
ATOM   1383  CB  THR   208       3.594   3.345  41.706  1.00  0.00           C  
ATOM   1384  OG1 THR   208       3.931   3.855  42.980  1.00  0.00           O  
ATOM   1385  CG2 THR   208       4.427   4.113  40.676  1.00  0.00           C  
ATOM   1386  N   TYR   209       1.474   1.533  40.122  1.00  0.00           N  
ATOM   1387  CA  TYR   209       1.074   0.771  38.948  1.00  0.00           C  
ATOM   1388  C   TYR   209      -0.270   1.290  38.428  1.00  0.00           C  
ATOM   1389  O   TYR   209      -0.424   1.568  37.239  1.00  0.00           O  
ATOM   1390  CB  TYR   209       1.044  -0.725  39.304  1.00  0.00           C  
ATOM   1391  CG  TYR   209       2.411  -1.394  39.261  1.00  0.00           C  
ATOM   1392  CD1 TYR   209       3.489  -0.872  40.004  1.00  0.00           C  
ATOM   1393  CD2 TYR   209       2.640  -2.461  38.372  1.00  0.00           C  
ATOM   1394  CE1 TYR   209       4.799  -1.315  39.755  1.00  0.00           C  
ATOM   1395  CE2 TYR   209       3.949  -2.917  38.135  1.00  0.00           C  
ATOM   1396  CZ  TYR   209       5.032  -2.321  38.805  1.00  0.00           C  
ATOM   1397  OH  TYR   209       6.310  -2.661  38.474  1.00  0.00           O  
ATOM   1398  N   GLY   210      -1.230   1.466  39.337  1.00  0.00           N  
ATOM   1399  CA  GLY   210      -2.541   2.022  39.047  1.00  0.00           C  
ATOM   1400  C   GLY   210      -2.446   3.412  38.421  1.00  0.00           C  
ATOM   1401  O   GLY   210      -3.279   3.767  37.592  1.00  0.00           O  
ATOM   1402  N   HIS   211      -1.441   4.209  38.799  1.00  0.00           N  
ATOM   1403  CA  HIS   211      -1.256   5.546  38.253  1.00  0.00           C  
ATOM   1404  C   HIS   211      -0.964   5.449  36.758  1.00  0.00           C  
ATOM   1405  O   HIS   211      -1.573   6.152  35.953  1.00  0.00           O  
ATOM   1406  CB  HIS   211      -0.132   6.286  38.994  1.00  0.00           C  
ATOM   1407  CG  HIS   211      -0.166   7.782  38.795  1.00  0.00           C  
ATOM   1408  CD2 HIS   211      -1.066   8.617  39.393  1.00  0.00           C  
ATOM   1409  ND1 HIS   211       0.761   8.541  38.066  1.00  0.00           N  
ATOM   1410  NE2 HIS   211      -0.704   9.893  39.037  1.00  0.00           N  
ATOM   1411  CE1 HIS   211       0.384   9.818  38.251  1.00  0.00           C  
ATOM   1412  N   VAL   212      -0.031   4.568  36.385  1.00  0.00           N  
ATOM   1413  CA  VAL   212       0.345   4.333  35.000  1.00  0.00           C  
ATOM   1414  C   VAL   212      -0.881   3.910  34.186  1.00  0.00           C  
ATOM   1415  O   VAL   212      -1.087   4.432  33.093  1.00  0.00           O  
ATOM   1416  CB  VAL   212       1.505   3.323  34.923  1.00  0.00           C  
ATOM   1417  CG1 VAL   212       1.897   3.032  33.467  1.00  0.00           C  
ATOM   1418  CG2 VAL   212       2.744   3.858  35.655  1.00  0.00           C  
ATOM   1419  N   LEU   213      -1.707   3.002  34.721  1.00  0.00           N  
ATOM   1420  CA  LEU   213      -2.909   2.531  34.040  1.00  0.00           C  
ATOM   1421  C   LEU   213      -3.825   3.705  33.710  1.00  0.00           C  
ATOM   1422  O   LEU   213      -4.254   3.858  32.571  1.00  0.00           O  
ATOM   1423  CB  LEU   213      -3.660   1.499  34.898  1.00  0.00           C  
ATOM   1424  CG  LEU   213      -4.964   1.007  34.241  1.00  0.00           C  
ATOM   1425  CD1 LEU   213      -4.696   0.312  32.906  1.00  0.00           C  
ATOM   1426  CD2 LEU   213      -5.675   0.016  35.162  1.00  0.00           C  
ATOM   1427  N   TRP   214      -4.132   4.529  34.714  1.00  0.00           N  
ATOM   1428  CA  TRP   214      -5.080   5.621  34.592  1.00  0.00           C  
ATOM   1429  C   TRP   214      -4.648   6.574  33.480  1.00  0.00           C  
ATOM   1430  O   TRP   214      -5.460   6.956  32.644  1.00  0.00           O  
ATOM   1431  CB  TRP   214      -5.223   6.346  35.936  1.00  0.00           C  
ATOM   1432  CG  TRP   214      -6.233   7.455  35.935  1.00  0.00           C  
ATOM   1433  CD1 TRP   214      -7.543   7.325  36.242  1.00  0.00           C  
ATOM   1434  CD2 TRP   214      -6.049   8.855  35.566  1.00  0.00           C  
ATOM   1435  NE1 TRP   214      -8.186   8.533  36.062  1.00  0.00           N  
ATOM   1436  CE2 TRP   214      -7.311   9.514  35.641  1.00  0.00           C  
ATOM   1437  CE3 TRP   214      -4.941   9.637  35.177  1.00  0.00           C  
ATOM   1438  CZ2 TRP   214      -7.469  10.873  35.330  1.00  0.00           C  
ATOM   1439  CZ3 TRP   214      -5.083  11.005  34.877  1.00  0.00           C  
ATOM   1440  CH2 TRP   214      -6.345  11.621  34.946  1.00  0.00           C  
ATOM   1441  N   LYS   215      -3.365   6.941  33.453  1.00  0.00           N  
ATOM   1442  CA  LYS   215      -2.818   7.844  32.451  1.00  0.00           C  
ATOM   1443  C   LYS   215      -2.938   7.243  31.049  1.00  0.00           C  
ATOM   1444  O   LYS   215      -3.261   7.952  30.098  1.00  0.00           O  
ATOM   1445  CB  LYS   215      -1.361   8.178  32.795  1.00  0.00           C  
ATOM   1446  CG  LYS   215      -1.280   8.999  34.091  1.00  0.00           C  
ATOM   1447  CD  LYS   215       0.154   9.395  34.464  1.00  0.00           C  
ATOM   1448  CE  LYS   215       1.020   8.156  34.727  1.00  0.00           C  
ATOM   1449  NZ  LYS   215       2.252   8.476  35.471  1.00  0.00           N1+
ATOM   1450  N   ALA   216      -2.689   5.939  30.906  1.00  0.00           N  
ATOM   1451  CA  ALA   216      -2.815   5.261  29.627  1.00  0.00           C  
ATOM   1452  C   ALA   216      -4.241   5.405  29.098  1.00  0.00           C  
ATOM   1453  O   ALA   216      -4.431   5.742  27.932  1.00  0.00           O  
ATOM   1454  CB  ALA   216      -2.405   3.792  29.757  1.00  0.00           C  
ATOM   1455  N   HIS   217      -5.246   5.196  29.955  1.00  0.00           N  
ATOM   1456  CA  HIS   217      -6.639   5.253  29.539  1.00  0.00           C  
ATOM   1457  C   HIS   217      -7.058   6.677  29.167  1.00  0.00           C  
ATOM   1458  O   HIS   217      -7.859   6.845  28.253  1.00  0.00           O  
ATOM   1459  CB  HIS   217      -7.567   4.630  30.591  1.00  0.00           C  
ATOM   1460  CG  HIS   217      -9.009   4.538  30.140  1.00  0.00           C  
ATOM   1461  CD2 HIS   217      -9.433   4.293  28.862  1.00  0.00           C  
ATOM   1462  ND1 HIS   217     -10.119   4.789  30.950  1.00  0.00           N  
ATOM   1463  NE2 HIS   217     -10.800   4.420  28.880  1.00  0.00           N  
ATOM   1464  CE1 HIS   217     -11.181   4.712  30.135  1.00  0.00           C  
ATOM   1465  N   GLN   218      -6.501   7.707  29.813  1.00  0.00           N  
ATOM   1466  CA  GLN   218      -6.709   9.078  29.365  1.00  0.00           C  
ATOM   1467  C   GLN   218      -6.212   9.231  27.927  1.00  0.00           C  
ATOM   1468  O   GLN   218      -6.884   9.825  27.091  1.00  0.00           O  
ATOM   1469  CB  GLN   218      -5.986  10.073  30.284  1.00  0.00           C  
ATOM   1470  CG  GLN   218      -6.579  10.130  31.695  1.00  0.00           C  
ATOM   1471  CD  GLN   218      -8.031  10.595  31.693  1.00  0.00           C  
ATOM   1472  OE1 GLN   218      -8.373  11.580  31.046  1.00  0.00           O  
ATOM   1473  NE2 GLN   218      -8.909   9.895  32.405  1.00  0.00           N  
ATOM   1474  N   HIS   219      -5.035   8.685  27.627  1.00  0.00           N  
ATOM   1475  CA  HIS   219      -4.376   8.839  26.339  1.00  0.00           C  
ATOM   1476  C   HIS   219      -5.067   8.072  25.207  1.00  0.00           C  
ATOM   1477  O   HIS   219      -4.973   8.491  24.050  1.00  0.00           O  
ATOM   1478  CB  HIS   219      -2.893   8.469  26.473  1.00  0.00           C  
ATOM   1479  CG  HIS   219      -2.035   9.681  26.729  1.00  0.00           C  
ATOM   1480  ND1 HIS   219      -1.329  10.393  25.752  1.00  0.00           N  
ATOM   1481  CD2 HIS   219      -1.956  10.342  27.920  1.00  0.00           C  
ATOM   1482  CE1 HIS   219      -0.827  11.462  26.392  1.00  0.00           C  
ATOM   1483  NE2 HIS   219      -1.189  11.459  27.688  1.00  0.00           N  
ATOM   1484  N   VAL   220      -5.754   6.965  25.499  1.00  0.00           N  
ATOM   1485  CA  VAL   220      -6.518   6.236  24.493  1.00  0.00           C  
ATOM   1486  C   VAL   220      -7.849   6.958  24.246  1.00  0.00           C  
ATOM   1487  O   VAL   220      -8.268   7.099  23.101  1.00  0.00           O  
ATOM   1488  CB  VAL   220      -6.672   4.758  24.896  1.00  0.00           C  
ATOM   1489  CG1 VAL   220      -7.521   3.996  23.870  1.00  0.00           C  
ATOM   1490  CG2 VAL   220      -5.296   4.077  24.959  1.00  0.00           C  
ATOM   1491  N   ALA   221      -8.484   7.481  25.299  1.00  0.00           N  
ATOM   1492  CA  ALA   221      -9.711   8.258  25.179  1.00  0.00           C  
ATOM   1493  C   ALA   221      -9.481   9.511  24.327  1.00  0.00           C  
ATOM   1494  O   ALA   221     -10.342   9.897  23.540  1.00  0.00           O  
ATOM   1495  CB  ALA   221     -10.232   8.615  26.573  1.00  0.00           C  
ATOM   1496  N   SER   222      -8.302  10.130  24.457  1.00  0.00           N  
ATOM   1497  CA  SER   222      -7.913  11.274  23.644  1.00  0.00           C  
ATOM   1498  C   SER   222      -8.015  10.947  22.154  1.00  0.00           C  
ATOM   1499  O   SER   222      -8.486  11.776  21.383  1.00  0.00           O  
ATOM   1500  CB  SER   222      -6.492  11.725  23.992  1.00  0.00           C  
ATOM   1501  OG  SER   222      -6.437  12.209  25.318  1.00  0.00           O  
ATOM   1502  N   LEU   223      -7.570   9.754  21.743  1.00  0.00           N  
ATOM   1503  CA  LEU   223      -7.618   9.329  20.348  1.00  0.00           C  
ATOM   1504  C   LEU   223      -9.067   9.263  19.862  1.00  0.00           C  
ATOM   1505  O   LEU   223      -9.388   9.775  18.792  1.00  0.00           O  
ATOM   1506  CB  LEU   223      -6.884   7.991  20.180  1.00  0.00           C  
ATOM   1507  CG  LEU   223      -6.755   7.540  18.715  1.00  0.00           C  
ATOM   1508  CD1 LEU   223      -6.012   8.570  17.855  1.00  0.00           C  
ATOM   1509  CD2 LEU   223      -5.987   6.215  18.669  1.00  0.00           C  
ATOM   1510  N   SER   224      -9.965   8.714  20.680  1.00  0.00           N  
ATOM   1511  CA  SER   224     -11.389   8.696  20.376  1.00  0.00           C  
ATOM   1512  C   SER   224     -11.956  10.111  20.188  1.00  0.00           C  
ATOM   1513  O   SER   224     -12.884  10.312  19.401  1.00  0.00           O  
ATOM   1514  CB  SER   224     -12.104   7.910  21.476  1.00  0.00           C  
ATOM   1515  OG  SER   224     -11.476   6.646  21.605  1.00  0.00           O  
ATOM   1516  N   GLY   225     -11.379  11.098  20.879  1.00  0.00           N  
ATOM   1517  CA  GLY   225     -11.759  12.504  20.816  1.00  0.00           C  
ATOM   1518  C   GLY   225     -11.214  13.235  19.582  1.00  0.00           C  
ATOM   1519  O   GLY   225     -11.911  14.090  19.033  1.00  0.00           O  
ATOM   1520  N   HIS   226     -10.007  12.881  19.123  1.00  0.00           N  
ATOM   1521  CA  HIS   226      -9.185  13.597  18.138  1.00  0.00           C  
ATOM   1522  C   HIS   226      -9.972  14.156  16.943  1.00  0.00           C  
ATOM   1523  O   HIS   226     -10.947  13.556  16.500  1.00  0.00           O  
ATOM   1524  CB  HIS   226      -8.059  12.671  17.667  1.00  0.00           C  
ATOM   1525  CG  HIS   226      -7.240  13.238  16.536  1.00  0.00           C  
ATOM   1526  ND1 HIS   226      -6.725  14.536  16.475  1.00  0.00           N  
ATOM   1527  CD2 HIS   226      -7.038  12.614  15.342  1.00  0.00           C  
ATOM   1528  CE1 HIS   226      -6.206  14.654  15.242  1.00  0.00           C  
ATOM   1529  NE2 HIS   226      -6.378  13.518  14.545  1.00  0.00           N  
ATOM   1530  N   GLN   227      -9.566  15.317  16.420  1.00  0.00           N  
ATOM   1531  CA  GLN   227     -10.349  16.144  15.505  1.00  0.00           C  
ATOM   1532  C   GLN   227     -10.120  15.802  14.018  1.00  0.00           C  
ATOM   1533  O   GLN   227      -9.816  16.687  13.222  1.00  0.00           O  
ATOM   1534  CB  GLN   227     -10.056  17.615  15.856  1.00  0.00           C  
ATOM   1535  CG  GLN   227     -11.082  18.614  15.298  1.00  0.00           C  
ATOM   1536  CD  GLN   227     -10.870  20.027  15.845  1.00  0.00           C  
ATOM   1537  OE1 GLN   227     -10.037  20.262  16.715  1.00  0.00           O  
ATOM   1538  NE2 GLN   227     -11.639  20.994  15.353  1.00  0.00           N  
ATOM   1539  N   ASP   228     -10.338  14.532  13.646  1.00  0.00           N  
ATOM   1540  CA  ASP   228     -10.513  14.082  12.263  1.00  0.00           C  
ATOM   1541  C   ASP   228     -11.974  13.666  12.081  1.00  0.00           C  
ATOM   1542  O   ASP   228     -12.777  14.413  11.527  1.00  0.00           O  
ATOM   1543  CB  ASP   228      -9.593  12.882  11.950  1.00  0.00           C  
ATOM   1544  CG  ASP   228      -8.219  13.289  11.436  1.00  0.00           C  
ATOM   1545  OD2 ASP   228      -7.244  12.749  12.002  1.00  0.00           O  
ATOM   1546  OD1 ASP   228      -8.163  14.087  10.476  1.00  0.00           O1-
ATOM   1547  N   ARG   229     -12.276  12.470  12.607  1.00  0.00           N  
ATOM   1548  CA  ARG   229     -13.503  11.678  12.526  1.00  0.00           C  
ATOM   1549  C   ARG   229     -13.358  10.597  11.444  1.00  0.00           C  
ATOM   1550  O   ARG   229     -13.038  10.887  10.293  1.00  0.00           O  
ATOM   1551  CB  ARG   229     -14.790  12.501  12.331  1.00  0.00           C  
ATOM   1552  CG  ARG   229     -15.081  13.562  13.411  1.00  0.00           C  
ATOM   1553  CD  ARG   229     -15.723  13.022  14.703  1.00  0.00           C  
ATOM   1554  NE  ARG   229     -14.780  12.269  15.550  1.00  0.00           N  
ATOM   1555  CZ  ARG   229     -13.865  12.801  16.378  1.00  0.00           C  
ATOM   1556  NH1 ARG   229     -13.129  12.012  17.161  1.00  0.00           N1+
ATOM   1557  NH2 ARG   229     -13.679  14.123  16.434  1.00  0.00           N  
ATOM   1558  N   GLN   230     -13.621   9.342  11.828  1.00  0.00           N  
ATOM   1559  CA  GLN   230     -13.561   8.174  10.961  1.00  0.00           C  
ATOM   1560  C   GLN   230     -12.140   7.900  10.462  1.00  0.00           C  
ATOM   1561  O   GLN   230     -11.296   7.563  11.285  1.00  0.00           O  
ATOM   1562  CB  GLN   230     -14.626   8.209   9.849  1.00  0.00           C  
ATOM   1563  CG  GLN   230     -16.060   8.338  10.381  1.00  0.00           C  
ATOM   1564  CD  GLN   230     -16.590   7.073  11.057  1.00  0.00           C  
ATOM   1565  OE1 GLN   230     -15.856   6.159  11.415  1.00  0.00           O  
ATOM   1566  NE2 GLN   230     -17.907   6.999  11.247  1.00  0.00           N  
ATOM   1567  N   VAL   231     -11.878   7.959   9.150  1.00  0.00           N  
ATOM   1568  CA  VAL   231     -10.798   7.182   8.539  1.00  0.00           C  
ATOM   1569  C   VAL   231      -9.675   8.027   7.911  1.00  0.00           C  
ATOM   1570  O   VAL   231      -9.575   8.113   6.687  1.00  0.00           O  
ATOM   1571  CB  VAL   231     -11.418   6.125   7.592  1.00  0.00           C  
ATOM   1572  CG1 VAL   231     -12.332   6.709   6.501  1.00  0.00           C  
ATOM   1573  CG2 VAL   231     -10.377   5.196   6.948  1.00  0.00           C  
ATOM   1574  N   PRO   232      -8.760   8.605   8.707  1.00  0.00           N  
ATOM   1575  CA  PRO   232      -7.461   9.052   8.224  1.00  0.00           C  
ATOM   1576  C   PRO   232      -6.666   7.892   7.611  1.00  0.00           C  
ATOM   1577  O   PRO   232      -6.007   7.145   8.328  1.00  0.00           O  
ATOM   1578  CB  PRO   232      -6.744   9.657   9.440  1.00  0.00           C  
ATOM   1579  CG  PRO   232      -7.903  10.075  10.333  1.00  0.00           C  
ATOM   1580  CD  PRO   232      -8.925   8.967  10.101  1.00  0.00           C  
ATOM   1581  N   GLY   233      -6.720   7.748   6.283  1.00  0.00           N  
ATOM   1582  CA  GLY   233      -5.842   6.877   5.508  1.00  0.00           C  
ATOM   1583  C   GLY   233      -5.644   5.492   6.128  1.00  0.00           C  
ATOM   1584  O   GLY   233      -4.548   5.166   6.574  1.00  0.00           O  
ATOM   1585  N   MET   234      -6.706   4.680   6.141  1.00  0.00           N  
ATOM   1586  CA  MET   234      -6.744   3.303   6.636  1.00  0.00           C  
ATOM   1587  C   MET   234      -6.862   3.204   8.160  1.00  0.00           C  
ATOM   1588  O   MET   234      -7.569   2.315   8.633  1.00  0.00           O  
ATOM   1589  CB  MET   234      -5.620   2.420   6.074  1.00  0.00           C  
ATOM   1590  CG  MET   234      -5.538   2.405   4.540  1.00  0.00           C  
ATOM   1591  SD  MET   234      -6.977   1.769   3.630  1.00  0.00           S  
ATOM   1592  CE  MET   234      -7.952   3.265   3.341  1.00  0.00           C  
ATOM   1593  N   ALA   235      -6.226   4.089   8.936  1.00  0.00           N  
ATOM   1594  CA  ALA   235      -6.414   4.120  10.384  1.00  0.00           C  
ATOM   1595  CB  ALA   235      -5.542   5.213  11.008  1.00  0.00           C  
ATOM   1596  C   ALA   235      -7.896   4.343  10.707  1.00  0.00           C  
ATOM   1597  O   ALA   235      -8.582   5.043   9.965  1.00  0.00           O  
ATOM   1598  N   ARG   236      -8.410   3.720  11.774  1.00  0.00           N  
ATOM   1599  CA  ARG   236      -9.835   3.712  12.088  1.00  0.00           C  
ATOM   1600  C   ARG   236     -10.061   4.329  13.471  1.00  0.00           C  
ATOM   1601  O   ARG   236      -9.724   3.693  14.471  1.00  0.00           O  
ATOM   1602  CB  ARG   236     -10.378   2.270  12.050  1.00  0.00           C  
ATOM   1603  CG  ARG   236     -10.060   1.484  10.768  1.00  0.00           C  
ATOM   1604  CD  ARG   236     -10.608   2.126   9.486  1.00  0.00           C  
ATOM   1605  NE  ARG   236     -10.282   1.304   8.305  1.00  0.00           N  
ATOM   1606  CZ  ARG   236     -11.017   0.292   7.812  1.00  0.00           C  
ATOM   1607  NH1 ARG   236     -10.601  -0.393   6.737  1.00  0.00           N1+
ATOM   1608  NH2 ARG   236     -12.170  -0.025   8.412  1.00  0.00           N  
ATOM   1609  N   MET   237     -10.675   5.516  13.521  1.00  0.00           N  
ATOM   1610  CA  MET   237     -11.120   6.188  14.740  1.00  0.00           C  
ATOM   1611  C   MET   237     -12.478   5.599  15.161  1.00  0.00           C  
ATOM   1612  O   MET   237     -13.473   6.319  15.284  1.00  0.00           O  
ATOM   1613  CB  MET   237     -11.211   7.704  14.492  1.00  0.00           C  
ATOM   1614  CG  MET   237      -9.883   8.310  14.015  1.00  0.00           C  
ATOM   1615  SD  MET   237      -8.556   8.380  15.244  1.00  0.00           S  
ATOM   1616  CE  MET   237      -7.199   8.900  14.168  1.00  0.00           C  
ATOM   1617  N   ARG   238     -12.520   4.273  15.319  1.00  0.00           N  
ATOM   1618  CA  ARG   238     -13.639   3.464  15.783  1.00  0.00           C  
ATOM   1619  C   ARG   238     -13.085   2.221  16.482  1.00  0.00           C  
ATOM   1620  O   ARG   238     -13.566   1.842  17.546  1.00  0.00           O  
ATOM   1621  CB  ARG   238     -14.573   3.061  14.629  1.00  0.00           C  
ATOM   1622  CG  ARG   238     -15.265   4.236  13.921  1.00  0.00           C  
ATOM   1623  CD  ARG   238     -16.201   5.016  14.858  1.00  0.00           C  
ATOM   1624  NE  ARG   238     -16.714   6.229  14.206  1.00  0.00           N  
ATOM   1625  CZ  ARG   238     -16.710   7.479  14.700  1.00  0.00           C  
ATOM   1626  NH1 ARG   238     -17.523   8.387  14.146  1.00  0.00           N1+
ATOM   1627  NH2 ARG   238     -15.920   7.816  15.727  1.00  0.00           N  
ATOM   1628  N   LEU   239     -12.065   1.585  15.896  1.00  0.00           N  
ATOM   1629  CA  LEU   239     -11.381   0.454  16.508  1.00  0.00           C  
ATOM   1630  C   LEU   239     -10.821   0.877  17.867  1.00  0.00           C  
ATOM   1631  O   LEU   239     -11.046   0.206  18.875  1.00  0.00           O  
ATOM   1632  CB  LEU   239     -10.277  -0.039  15.560  1.00  0.00           C  
ATOM   1633  CG  LEU   239      -9.495  -1.254  16.088  1.00  0.00           C  
ATOM   1634  CD1 LEU   239     -10.392  -2.487  16.251  1.00  0.00           C  
ATOM   1635  CD2 LEU   239      -8.361  -1.582  15.111  1.00  0.00           C  
ATOM   1636  N   ASP   240     -10.116   2.010  17.883  1.00  0.00           N  
ATOM   1637  CA  ASP   240      -9.653   2.675  19.089  1.00  0.00           C  
ATOM   1638  C   ASP   240     -10.758   2.763  20.138  1.00  0.00           C  
ATOM   1639  O   ASP   240     -10.518   2.364  21.270  1.00  0.00           O  
ATOM   1640  CB  ASP   240      -9.090   4.069  18.775  1.00  0.00           C  
ATOM   1641  CG  ASP   240     -10.161   5.045  18.325  1.00  0.00           C  
ATOM   1642  OD2 ASP   240     -10.191   6.165  18.873  1.00  0.00           O  
ATOM   1643  OD1 ASP   240     -10.952   4.646  17.445  1.00  0.00           O1-
ATOM   1644  N   VAL   241     -11.957   3.233  19.772  1.00  0.00           N  
ATOM   1645  CA  VAL   241     -13.064   3.461  20.692  1.00  0.00           C  
ATOM   1646  C   VAL   241     -13.410   2.163  21.423  1.00  0.00           C  
ATOM   1647  O   VAL   241     -13.609   2.161  22.637  1.00  0.00           O  
ATOM   1648  CB  VAL   241     -14.293   4.037  19.958  1.00  0.00           C  
ATOM   1649  CG1 VAL   241     -15.404   4.392  20.956  1.00  0.00           C  
ATOM   1650  CG2 VAL   241     -13.953   5.303  19.160  1.00  0.00           C  
ATOM   1651  N   ARG   242     -13.458   1.036  20.701  1.00  0.00           N  
ATOM   1652  CA  ARG   242     -13.730  -0.261  21.307  1.00  0.00           C  
ATOM   1653  C   ARG   242     -12.695  -0.547  22.392  1.00  0.00           C  
ATOM   1654  O   ARG   242     -13.054  -0.876  23.521  1.00  0.00           O  
ATOM   1655  CB  ARG   242     -13.732  -1.376  20.248  1.00  0.00           C  
ATOM   1656  CG  ARG   242     -14.066  -2.742  20.876  1.00  0.00           C  
ATOM   1657  CD  ARG   242     -14.065  -3.869  19.836  1.00  0.00           C  
ATOM   1658  NE  ARG   242     -12.728  -4.108  19.261  1.00  0.00           N  
ATOM   1659  CZ  ARG   242     -11.796  -4.945  19.750  1.00  0.00           C  
ATOM   1660  NH1 ARG   242     -10.702  -5.231  19.035  1.00  0.00           N1+
ATOM   1661  NH2 ARG   242     -11.964  -5.489  20.959  1.00  0.00           N  
ATOM   1662  N   LEU   243     -11.416  -0.425  22.038  1.00  0.00           N  
ATOM   1663  CA  LEU   243     -10.284  -0.682  22.915  1.00  0.00           C  
ATOM   1664  C   LEU   243     -10.258   0.307  24.086  1.00  0.00           C  
ATOM   1665  O   LEU   243      -9.713   0.002  25.145  1.00  0.00           O  
ATOM   1666  CB  LEU   243      -8.984  -0.607  22.099  1.00  0.00           C  
ATOM   1667  CG  LEU   243      -8.949  -1.578  20.902  1.00  0.00           C  
ATOM   1668  CD1 LEU   243      -7.785  -1.204  19.980  1.00  0.00           C  
ATOM   1669  CD2 LEU   243      -8.833  -3.038  21.355  1.00  0.00           C  
ATOM   1670  N   ALA   244     -10.861   1.486  23.915  1.00  0.00           N  
ATOM   1671  CA  ALA   244     -10.850   2.553  24.897  1.00  0.00           C  
ATOM   1672  C   ALA   244     -11.790   2.166  26.022  1.00  0.00           C  
ATOM   1673  O   ALA   244     -11.402   2.166  27.185  1.00  0.00           O  
ATOM   1674  CB  ALA   244     -11.268   3.885  24.261  1.00  0.00           C  
ATOM   1675  N   LYS   245     -13.027   1.787  25.695  1.00  0.00           N  
ATOM   1676  CA  LYS   245     -13.964   1.362  26.714  1.00  0.00           C  
ATOM   1677  C   LYS   245     -13.485   0.062  27.362  1.00  0.00           C  
ATOM   1678  O   LYS   245     -13.767  -0.132  28.544  1.00  0.00           O  
ATOM   1679  CB  LYS   245     -15.393   1.288  26.157  1.00  0.00           C  
ATOM   1680  CG  LYS   245     -16.440   0.963  27.238  1.00  0.00           C  
ATOM   1681  CD  LYS   245     -16.682   2.124  28.224  1.00  0.00           C  
ATOM   1682  CE  LYS   245     -17.027   1.619  29.635  1.00  0.00           C  
ATOM   1683  NZ  LYS   245     -15.828   1.205  30.399  1.00  0.00           N1+
ATOM   1684  N   THR   246     -12.757  -0.799  26.636  1.00  0.00           N  
ATOM   1685  CA  THR   246     -12.131  -1.983  27.215  1.00  0.00           C  
ATOM   1686  C   THR   246     -11.233  -1.568  28.380  1.00  0.00           C  
ATOM   1687  O   THR   246     -11.411  -2.064  29.487  1.00  0.00           O  
ATOM   1688  CB  THR   246     -11.352  -2.787  26.159  1.00  0.00           C  
ATOM   1689  OG1 THR   246     -12.170  -3.039  25.031  1.00  0.00           O  
ATOM   1690  CG2 THR   246     -10.884  -4.136  26.712  1.00  0.00           C  
ATOM   1691  N   LEU   247     -10.303  -0.635  28.150  1.00  0.00           N  
ATOM   1692  CA  LEU   247      -9.421  -0.139  29.198  1.00  0.00           C  
ATOM   1693  C   LEU   247     -10.240   0.462  30.341  1.00  0.00           C  
ATOM   1694  O   LEU   247      -9.882   0.295  31.499  1.00  0.00           O  
ATOM   1695  CB  LEU   247      -8.405   0.871  28.635  1.00  0.00           C  
ATOM   1696  CG  LEU   247      -7.046   0.230  28.306  1.00  0.00           C  
ATOM   1697  CD1 LEU   247      -7.127  -0.796  27.170  1.00  0.00           C  
ATOM   1698  CD2 LEU   247      -6.046   1.325  27.920  1.00  0.00           C  
ATOM   1699  N   GLY   248     -11.360   1.121  30.044  1.00  0.00           N  
ATOM   1700  CA  GLY   248     -12.228   1.694  31.059  1.00  0.00           C  
ATOM   1701  C   GLY   248     -12.864   0.634  31.963  1.00  0.00           C  
ATOM   1702  O   GLY   248     -13.143   0.913  33.124  1.00  0.00           O  
ATOM   1703  N   LEU   249     -13.166  -0.556  31.432  1.00  0.00           N  
ATOM   1704  CA  LEU   249     -13.710  -1.657  32.222  1.00  0.00           C  
ATOM   1705  C   LEU   249     -12.627  -2.214  33.143  1.00  0.00           C  
ATOM   1706  O   LEU   249     -12.877  -2.435  34.322  1.00  0.00           O  
ATOM   1707  CB  LEU   249     -14.265  -2.773  31.321  1.00  0.00           C  
ATOM   1708  CG  LEU   249     -15.518  -2.379  30.523  1.00  0.00           C  
ATOM   1709  CD1 LEU   249     -15.832  -3.479  29.506  1.00  0.00           C  
ATOM   1710  CD2 LEU   249     -16.742  -2.170  31.424  1.00  0.00           C  
ATOM   1711  N   VAL   250     -11.423  -2.430  32.610  1.00  0.00           N  
ATOM   1712  CA  VAL   250     -10.284  -2.930  33.366  1.00  0.00           C  
ATOM   1713  C   VAL   250     -10.035  -2.023  34.572  1.00  0.00           C  
ATOM   1714  O   VAL   250      -9.836  -2.504  35.678  1.00  0.00           O  
ATOM   1715  CB  VAL   250      -9.051  -3.013  32.444  1.00  0.00           C  
ATOM   1716  CG1 VAL   250      -7.779  -3.339  33.234  1.00  0.00           C  
ATOM   1717  CG2 VAL   250      -9.247  -4.090  31.367  1.00  0.00           C  
ATOM   1718  N   LEU   251     -10.059  -0.712  34.341  1.00  0.00           N  
ATOM   1719  CA  LEU   251      -9.757   0.335  35.302  1.00  0.00           C  
ATOM   1720  C   LEU   251     -10.819   0.377  36.398  1.00  0.00           C  
ATOM   1721  O   LEU   251     -10.482   0.451  37.578  1.00  0.00           O  
ATOM   1722  CB  LEU   251      -9.652   1.662  34.535  1.00  0.00           C  
ATOM   1723  CG  LEU   251      -9.447   2.913  35.405  1.00  0.00           C  
ATOM   1724  CD1 LEU   251      -8.164   2.841  36.243  1.00  0.00           C  
ATOM   1725  CD2 LEU   251      -9.385   4.133  34.479  1.00  0.00           C  
ATOM   1726  N   ALA   252     -12.096   0.315  36.017  1.00  0.00           N  
ATOM   1727  CA  ALA   252     -13.200   0.354  36.962  1.00  0.00           C  
ATOM   1728  C   ALA   252     -13.071  -0.804  37.949  1.00  0.00           C  
ATOM   1729  O   ALA   252     -13.056  -0.600  39.160  1.00  0.00           O  
ATOM   1730  CB  ALA   252     -14.529   0.300  36.202  1.00  0.00           C  
ATOM   1731  N   VAL   253     -12.954  -2.019  37.412  1.00  0.00           N  
ATOM   1732  CA  VAL   253     -12.830  -3.255  38.167  1.00  0.00           C  
ATOM   1733  C   VAL   253     -11.603  -3.207  39.075  1.00  0.00           C  
ATOM   1734  O   VAL   253     -11.675  -3.661  40.213  1.00  0.00           O  
ATOM   1735  CB  VAL   253     -12.774  -4.450  37.194  1.00  0.00           C  
ATOM   1736  CG1 VAL   253     -12.451  -5.769  37.912  1.00  0.00           C  
ATOM   1737  CG2 VAL   253     -14.118  -4.617  36.471  1.00  0.00           C  
ATOM   1738  N   LEU   254     -10.480  -2.679  38.580  1.00  0.00           N  
ATOM   1739  CA  LEU   254      -9.206  -2.743  39.281  1.00  0.00           C  
ATOM   1740  C   LEU   254      -9.343  -2.033  40.623  1.00  0.00           C  
ATOM   1741  O   LEU   254      -9.076  -2.621  41.670  1.00  0.00           O  
ATOM   1742  CB  LEU   254      -8.072  -2.147  38.430  1.00  0.00           C  
ATOM   1743  CG  LEU   254      -6.685  -2.420  39.041  1.00  0.00           C  
ATOM   1744  CD1 LEU   254      -6.228  -3.858  38.755  1.00  0.00           C  
ATOM   1745  CD2 LEU   254      -5.647  -1.463  38.453  1.00  0.00           C  
ATOM   1746  N   LEU   255      -9.786  -0.775  40.586  1.00  0.00           N  
ATOM   1747  CA  LEU   255      -9.998   0.026  41.780  1.00  0.00           C  
ATOM   1748  C   LEU   255     -10.973  -0.700  42.711  1.00  0.00           C  
ATOM   1749  O   LEU   255     -10.675  -0.931  43.879  1.00  0.00           O  
ATOM   1750  CB  LEU   255     -10.526   1.414  41.383  1.00  0.00           C  
ATOM   1751  CG  LEU   255      -9.570   2.212  40.474  1.00  0.00           C  
ATOM   1752  CD1 LEU   255     -10.297   3.452  39.940  1.00  0.00           C  
ATOM   1753  CD2 LEU   255      -8.298   2.648  41.210  1.00  0.00           C  
ATOM   1754  N   ILE   256     -12.136  -1.072  42.180  1.00  0.00           N  
ATOM   1755  CA  ILE   256     -13.230  -1.674  42.932  1.00  0.00           C  
ATOM   1756  C   ILE   256     -12.796  -2.953  43.663  1.00  0.00           C  
ATOM   1757  O   ILE   256     -13.371  -3.282  44.696  1.00  0.00           O  
ATOM   1758  CB  ILE   256     -14.427  -1.893  41.980  1.00  0.00           C  
ATOM   1759  CG1 ILE   256     -15.059  -0.529  41.639  1.00  0.00           C  
ATOM   1760  CG2 ILE   256     -15.486  -2.834  42.573  1.00  0.00           C  
ATOM   1761  CD1 ILE   256     -16.083  -0.600  40.499  1.00  0.00           C  
ATOM   1762  N   CYS   257     -11.821  -3.697  43.133  1.00  0.00           N  
ATOM   1763  CA  CYS   257     -11.479  -5.031  43.614  1.00  0.00           C  
ATOM   1764  C   CYS   257     -10.374  -4.980  44.660  1.00  0.00           C  
ATOM   1765  O   CYS   257     -10.524  -5.528  45.751  1.00  0.00           O  
ATOM   1766  CB  CYS   257     -11.064  -5.936  42.452  1.00  0.00           C  
ATOM   1767  SG  CYS   257     -12.531  -6.661  41.680  1.00  0.00           S  
ATOM   1768  N   TRP   258      -9.246  -4.342  44.343  1.00  0.00           N  
ATOM   1769  CA  TRP   258      -8.105  -4.300  45.248  1.00  0.00           C  
ATOM   1770  C   TRP   258      -8.300  -3.256  46.347  1.00  0.00           C  
ATOM   1771  O   TRP   258      -7.988  -3.512  47.508  1.00  0.00           O  
ATOM   1772  CB  TRP   258      -6.823  -4.053  44.452  1.00  0.00           C  
ATOM   1773  CG  TRP   258      -6.524  -5.119  43.446  1.00  0.00           C  
ATOM   1774  CD1 TRP   258      -6.628  -4.983  42.107  1.00  0.00           C  
ATOM   1775  CD2 TRP   258      -6.142  -6.508  43.680  1.00  0.00           C  
ATOM   1776  NE1 TRP   258      -6.331  -6.183  41.497  1.00  0.00           N  
ATOM   1777  CE2 TRP   258      -6.038  -7.166  42.420  1.00  0.00           C  
ATOM   1778  CE3 TRP   258      -5.885  -7.282  44.832  1.00  0.00           C  
ATOM   1779  CZ2 TRP   258      -5.696  -8.523  42.309  1.00  0.00           C  
ATOM   1780  CZ3 TRP   258      -5.560  -8.648  44.733  1.00  0.00           C  
ATOM   1781  CH2 TRP   258      -5.468  -9.269  43.475  1.00  0.00           C  
ATOM   1782  N   PHE   259      -8.811  -2.073  45.991  1.00  0.00           N  
ATOM   1783  CA  PHE   259      -8.908  -0.946  46.916  1.00  0.00           C  
ATOM   1784  C   PHE   259      -9.569  -1.305  48.248  1.00  0.00           C  
ATOM   1785  O   PHE   259      -8.995  -0.956  49.271  1.00  0.00           O  
ATOM   1786  CB  PHE   259      -9.556   0.299  46.290  1.00  0.00           C  
ATOM   1787  CG  PHE   259      -9.565   1.511  47.203  1.00  0.00           C  
ATOM   1788  CD1 PHE   259     -10.700   1.796  47.989  1.00  0.00           C  
ATOM   1789  CD2 PHE   259      -8.435   2.344  47.283  1.00  0.00           C  
ATOM   1790  CE1 PHE   259     -10.701   2.908  48.850  1.00  0.00           C  
ATOM   1791  CE2 PHE   259      -8.443   3.463  48.134  1.00  0.00           C  
ATOM   1792  CZ  PHE   259      -9.573   3.744  48.922  1.00  0.00           C  
ATOM   1793  N   PRO   260     -10.744  -1.962  48.293  1.00  0.00           N  
ATOM   1794  CA  PRO   260     -11.441  -2.213  49.546  1.00  0.00           C  
ATOM   1795  C   PRO   260     -10.563  -2.886  50.599  1.00  0.00           C  
ATOM   1796  O   PRO   260     -10.496  -2.413  51.732  1.00  0.00           O  
ATOM   1797  CB  PRO   260     -12.659  -3.073  49.196  1.00  0.00           C  
ATOM   1798  CG  PRO   260     -12.943  -2.678  47.750  1.00  0.00           C  
ATOM   1799  CD  PRO   260     -11.540  -2.462  47.183  1.00  0.00           C  
ATOM   1800  N   VAL   261      -9.907  -3.998  50.252  1.00  0.00           N  
ATOM   1801  CA  VAL   261      -9.158  -4.766  51.237  1.00  0.00           C  
ATOM   1802  C   VAL   261      -7.896  -4.012  51.664  1.00  0.00           C  
ATOM   1803  O   VAL   261      -7.512  -4.051  52.831  1.00  0.00           O  
ATOM   1804  CB  VAL   261      -8.901  -6.196  50.726  1.00  0.00           C  
ATOM   1805  CG1 VAL   261      -7.992  -6.270  49.492  1.00  0.00           C  
ATOM   1806  CG2 VAL   261      -8.335  -7.082  51.843  1.00  0.00           C  
ATOM   1807  N   LEU   262      -7.268  -3.280  50.741  1.00  0.00           N  
ATOM   1808  CA  LEU   262      -6.086  -2.478  51.028  1.00  0.00           C  
ATOM   1809  C   LEU   262      -6.435  -1.248  51.876  1.00  0.00           C  
ATOM   1810  O   LEU   262      -5.589  -0.736  52.606  1.00  0.00           O  
ATOM   1811  CB  LEU   262      -5.405  -2.068  49.716  1.00  0.00           C  
ATOM   1812  CG  LEU   262      -5.010  -3.256  48.821  1.00  0.00           C  
ATOM   1813  CD1 LEU   262      -4.505  -2.743  47.474  1.00  0.00           C  
ATOM   1814  CD2 LEU   262      -3.932  -4.134  49.456  1.00  0.00           C  
ATOM   1815  N   ALA   263      -7.683  -0.779  51.806  1.00  0.00           N  
ATOM   1816  CA  ALA   263      -8.144   0.431  52.472  1.00  0.00           C  
ATOM   1817  C   ALA   263      -8.472   0.131  53.931  1.00  0.00           C  
ATOM   1818  O   ALA   263      -8.117   0.899  54.817  1.00  0.00           O  
ATOM   1819  CB  ALA   263      -9.358   1.006  51.737  1.00  0.00           C  
ATOM   1820  N   LEU   264      -9.124  -1.004  54.182  1.00  0.00           N  
ATOM   1821  CA  LEU   264      -9.387  -1.516  55.517  1.00  0.00           C  
ATOM   1822  C   LEU   264      -8.070  -1.625  56.289  1.00  0.00           C  
ATOM   1823  O   LEU   264      -7.985  -1.241  57.455  1.00  0.00           O  
ATOM   1824  CB  LEU   264     -10.087  -2.877  55.373  1.00  0.00           C  
ATOM   1825  CG  LEU   264     -10.384  -3.596  56.699  1.00  0.00           C  
ATOM   1826  CD1 LEU   264     -11.363  -2.803  57.572  1.00  0.00           C  
ATOM   1827  CD2 LEU   264     -10.979  -4.976  56.392  1.00  0.00           C  
ATOM   1828  N   MET   265      -7.027  -2.138  55.629  1.00  0.00           N  
ATOM   1829  CA  MET   265      -5.698  -2.219  56.212  1.00  0.00           C  
ATOM   1830  C   MET   265      -5.167  -0.823  56.558  1.00  0.00           C  
ATOM   1831  O   MET   265      -4.695  -0.616  57.674  1.00  0.00           O  
ATOM   1832  CB  MET   265      -4.772  -3.019  55.287  1.00  0.00           C  
ATOM   1833  CG  MET   265      -5.234  -4.485  55.212  1.00  0.00           C  
ATOM   1834  SD  MET   265      -5.025  -5.481  56.711  1.00  0.00           S  
ATOM   1835  CE  MET   265      -3.227  -5.656  56.717  1.00  0.00           C  
ATOM   1836  N   ALA   266      -5.274   0.140  55.638  1.00  0.00           N  
ATOM   1837  CA  ALA   266      -4.805   1.504  55.862  1.00  0.00           C  
ATOM   1838  C   ALA   266      -5.450   2.126  57.103  1.00  0.00           C  
ATOM   1839  O   ALA   266      -4.778   2.809  57.871  1.00  0.00           O  
ATOM   1840  CB  ALA   266      -5.057   2.360  54.620  1.00  0.00           C  
ATOM   1841  N   HIS   267      -6.738   1.858  57.321  1.00  0.00           N  
ATOM   1842  CA  HIS   267      -7.504   2.299  58.478  1.00  0.00           C  
ATOM   1843  C   HIS   267      -6.972   1.651  59.756  1.00  0.00           C  
ATOM   1844  O   HIS   267      -6.898   2.295  60.796  1.00  0.00           O  
ATOM   1845  CB  HIS   267      -8.986   1.964  58.256  1.00  0.00           C  
ATOM   1846  CG  HIS   267      -9.827   2.022  59.505  1.00  0.00           C  
ATOM   1847  ND1 HIS   267     -10.640   3.092  59.878  1.00  0.00           N  
ATOM   1848  CD2 HIS   267      -9.970   1.003  60.403  1.00  0.00           C  
ATOM   1849  CE1 HIS   267     -11.256   2.693  61.001  1.00  0.00           C  
ATOM   1850  NE2 HIS   267     -10.863   1.453  61.344  1.00  0.00           N  
ATOM   1851  N   SER   268      -6.604   0.374  59.700  1.00  0.00           N  
ATOM   1852  CA  SER   268      -6.131  -0.334  60.878  1.00  0.00           C  
ATOM   1853  C   SER   268      -4.792   0.249  61.354  1.00  0.00           C  
ATOM   1854  O   SER   268      -4.581   0.429  62.549  1.00  0.00           O  
ATOM   1855  CB  SER   268      -6.056  -1.840  60.582  1.00  0.00           C  
ATOM   1856  OG  SER   268      -6.631  -2.575  61.648  1.00  0.00           O  
ATOM   1857  N   LEU   269      -3.884   0.556  60.422  1.00  0.00           N  
ATOM   1858  CA  LEU   269      -2.546   1.039  60.738  1.00  0.00           C  
ATOM   1859  C   LEU   269      -2.591   2.469  61.288  1.00  0.00           C  
ATOM   1860  O   LEU   269      -2.030   2.758  62.342  1.00  0.00           O  
ATOM   1861  CB  LEU   269      -1.672   0.937  59.476  1.00  0.00           C  
ATOM   1862  CG  LEU   269      -0.222   1.414  59.679  1.00  0.00           C  
ATOM   1863  CD1 LEU   269       0.528   0.553  60.703  1.00  0.00           C  
ATOM   1864  CD2 LEU   269       0.519   1.357  58.340  1.00  0.00           C  
ATOM   1865  N   ALA   270      -3.224   3.376  60.542  1.00  0.00           N  
ATOM   1866  CA  ALA   270      -3.236   4.801  60.845  1.00  0.00           C  
ATOM   1867  C   ALA   270      -4.109   5.101  62.064  1.00  0.00           C  
ATOM   1868  O   ALA   270      -3.773   5.958  62.878  1.00  0.00           O  
ATOM   1869  CB  ALA   270      -3.742   5.566  59.618  1.00  0.00           C  
ATOM   1870  N   THR   271      -5.249   4.418  62.155  1.00  0.00           N  
ATOM   1871  CA  THR   271      -6.307   4.684  63.118  1.00  0.00           C  
ATOM   1872  C   THR   271      -6.829   3.370  63.710  1.00  0.00           C  
ATOM   1873  O   THR   271      -8.026   3.091  63.678  1.00  0.00           O  
ATOM   1874  CB  THR   271      -7.409   5.522  62.443  1.00  0.00           C  
ATOM   1875  OG1 THR   271      -7.724   5.016  61.161  1.00  0.00           O  
ATOM   1876  CG2 THR   271      -6.970   6.979  62.273  1.00  0.00           C  
ATOM   1877  N   THR   272      -5.926   2.591  64.315  1.00  0.00           N  
ATOM   1878  CA  THR   272      -6.268   1.392  65.080  1.00  0.00           C  
ATOM   1879  C   THR   272      -7.382   1.658  66.104  1.00  0.00           C  
ATOM   1880  O   THR   272      -8.219   0.794  66.356  1.00  0.00           O  
ATOM   1881  CB  THR   272      -5.000   0.816  65.749  1.00  0.00           C  
ATOM   1882  OG1 THR   272      -5.315  -0.322  66.525  1.00  0.00           O  
ATOM   1883  CG2 THR   272      -4.268   1.812  66.658  1.00  0.00           C  
ATOM   1884  N   LEU   273      -7.385   2.849  66.714  1.00  0.00           N  
ATOM   1885  CA  LEU   273      -8.278   3.177  67.817  1.00  0.00           C  
ATOM   1886  C   LEU   273      -9.743   3.265  67.379  1.00  0.00           C  
ATOM   1887  O   LEU   273     -10.635   3.033  68.192  1.00  0.00           O  
ATOM   1888  CB  LEU   273      -7.844   4.499  68.471  1.00  0.00           C  
ATOM   1889  CG  LEU   273      -6.394   4.514  68.986  1.00  0.00           C  
ATOM   1890  CD1 LEU   273      -6.093   5.889  69.594  1.00  0.00           C  
ATOM   1891  CD2 LEU   273      -6.144   3.431  70.043  1.00  0.00           C  
ATOM   1892  N   SER   274     -10.003   3.655  66.130  1.00  0.00           N  
ATOM   1893  CA  SER   274     -11.357   3.853  65.636  1.00  0.00           C  
ATOM   1894  C   SER   274     -12.166   2.551  65.621  1.00  0.00           C  
ATOM   1895  O   SER   274     -11.619   1.456  65.766  1.00  0.00           O  
ATOM   1896  CB  SER   274     -11.287   4.465  64.236  1.00  0.00           C  
ATOM   1897  OG  SER   274     -10.564   5.681  64.298  1.00  0.00           O  
ATOM   1898  N   ASP   275     -13.477   2.688  65.400  1.00  0.00           N  
ATOM   1899  CA  ASP   275     -14.384   1.579  65.157  1.00  0.00           C  
ATOM   1900  C   ASP   275     -13.895   0.717  63.991  1.00  0.00           C  
ATOM   1901  O   ASP   275     -13.072   1.143  63.183  1.00  0.00           O  
ATOM   1902  CB  ASP   275     -15.788   2.124  64.868  1.00  0.00           C  
ATOM   1903  CG  ASP   275     -15.845   2.867  63.538  1.00  0.00           C  
ATOM   1904  OD2 ASP   275     -15.112   3.876  63.431  1.00  0.00           O  
ATOM   1905  OD1 ASP   275     -16.615   2.411  62.666  1.00  0.00           O1-
ATOM   1906  N   GLN   276     -14.388  -0.521  63.927  1.00  0.00           N  
ATOM   1907  CA  GLN   276     -13.978  -1.513  62.946  1.00  0.00           C  
ATOM   1908  C   GLN   276     -15.230  -2.097  62.291  1.00  0.00           C  
ATOM   1909  O   GLN   276     -16.274  -2.216  62.933  1.00  0.00           O  
ATOM   1910  CB  GLN   276     -13.131  -2.597  63.628  1.00  0.00           C  
ATOM   1911  CG  GLN   276     -11.880  -2.026  64.320  1.00  0.00           C  
ATOM   1912  CD  GLN   276     -10.896  -1.369  63.352  1.00  0.00           C  
ATOM   1913  OE1 GLN   276     -10.825  -1.733  62.181  1.00  0.00           O  
ATOM   1914  NE2 GLN   276     -10.113  -0.405  63.831  1.00  0.00           N  
ATOM   1915  N   VAL   277     -15.129  -2.434  61.003  1.00  0.00           N  
ATOM   1916  CA  VAL   277     -16.273  -2.835  60.196  1.00  0.00           C  
ATOM   1917  C   VAL   277     -16.920  -4.121  60.723  1.00  0.00           C  
ATOM   1918  O   VAL   277     -16.236  -5.030  61.195  1.00  0.00           O  
ATOM   1919  CB  VAL   277     -15.874  -2.966  58.713  1.00  0.00           C  
ATOM   1920  CG1 VAL   277     -15.348  -1.633  58.164  1.00  0.00           C  
ATOM   1921  CG2 VAL   277     -14.835  -4.071  58.471  1.00  0.00           C  
ATOM   1922  N   LYS   278     -18.249  -4.221  60.595  1.00  0.00           N  
ATOM   1923  CA  LYS   278     -18.974  -5.451  60.877  1.00  0.00           C  
ATOM   1924  C   LYS   278     -18.384  -6.601  60.051  1.00  0.00           C  
ATOM   1925  O   LYS   278     -18.221  -6.462  58.839  1.00  0.00           O  
ATOM   1926  CB  LYS   278     -20.483  -5.258  60.652  1.00  0.00           C  
ATOM   1927  CG  LYS   278     -20.875  -4.861  59.219  1.00  0.00           C  
ATOM   1928  CD  LYS   278     -22.357  -4.455  59.191  1.00  0.00           C  
ATOM   1929  CE  LYS   278     -22.791  -3.875  57.836  1.00  0.00           C  
ATOM   1930  NZ  LYS   278     -22.806  -4.884  56.757  1.00  0.00           N1+
ATOM   1931  N   LYS   279     -18.055  -7.716  60.715  1.00  0.00           N  
ATOM   1932  CA  LYS   279     -17.212  -8.795  60.202  1.00  0.00           C  
ATOM   1933  C   LYS   279     -17.578  -9.252  58.786  1.00  0.00           C  
ATOM   1934  O   LYS   279     -16.680  -9.537  58.000  1.00  0.00           O  
ATOM   1935  CB  LYS   279     -17.170  -9.965  61.198  1.00  0.00           C  
ATOM   1936  CG  LYS   279     -16.251  -9.664  62.397  1.00  0.00           C  
ATOM   1937  CD  LYS   279     -14.761  -9.853  62.048  1.00  0.00           C  
ATOM   1938  CE  LYS   279     -13.859  -9.362  63.194  1.00  0.00           C  
ATOM   1939  NZ  LYS   279     -12.421  -9.441  62.852  1.00  0.00           N1+
ATOM   1940  N   ALA   280     -18.873  -9.317  58.454  1.00  0.00           N  
ATOM   1941  CA  ALA   280     -19.343  -9.722  57.131  1.00  0.00           C  
ATOM   1942  C   ALA   280     -18.544  -9.056  56.001  1.00  0.00           C  
ATOM   1943  O   ALA   280     -18.081  -9.734  55.090  1.00  0.00           O  
ATOM   1944  CB  ALA   280     -20.836  -9.410  57.003  1.00  0.00           C  
ATOM   1945  N   PHE   281     -18.370  -7.732  56.075  1.00  0.00           N  
ATOM   1946  CA  PHE   281     -17.650  -6.942  55.081  1.00  0.00           C  
ATOM   1947  C   PHE   281     -16.210  -7.431  54.908  1.00  0.00           C  
ATOM   1948  O   PHE   281     -15.725  -7.567  53.788  1.00  0.00           O  
ATOM   1949  CB  PHE   281     -17.666  -5.463  55.490  1.00  0.00           C  
ATOM   1950  CG  PHE   281     -17.140  -4.523  54.421  1.00  0.00           C  
ATOM   1951  CD1 PHE   281     -15.764  -4.227  54.343  1.00  0.00           C  
ATOM   1952  CD2 PHE   281     -18.022  -3.990  53.462  1.00  0.00           C  
ATOM   1953  CE1 PHE   281     -15.280  -3.394  53.319  1.00  0.00           C  
ATOM   1954  CE2 PHE   281     -17.538  -3.146  52.447  1.00  0.00           C  
ATOM   1955  CZ  PHE   281     -16.167  -2.846  52.376  1.00  0.00           C  
ATOM   1956  N   ALA   282     -15.512  -7.682  56.020  1.00  0.00           N  
ATOM   1957  CA  ALA   282     -14.140  -8.169  55.980  1.00  0.00           C  
ATOM   1958  C   ALA   282     -14.054  -9.412  55.093  1.00  0.00           C  
ATOM   1959  O   ALA   282     -13.243  -9.467  54.176  1.00  0.00           O  
ATOM   1960  CB  ALA   282     -13.618  -8.442  57.393  1.00  0.00           C  
ATOM   1961  N   PHE   283     -14.923 -10.396  55.312  1.00  0.00           N  
ATOM   1962  CA  PHE   283     -14.916 -11.597  54.488  1.00  0.00           C  
ATOM   1963  C   PHE   283     -15.323 -11.325  53.033  1.00  0.00           C  
ATOM   1964  O   PHE   283     -14.873 -12.029  52.131  1.00  0.00           O  
ATOM   1965  CB  PHE   283     -15.801 -12.666  55.122  1.00  0.00           C  
ATOM   1966  CG  PHE   283     -15.404 -13.048  56.538  1.00  0.00           C  
ATOM   1967  CD1 PHE   283     -14.134 -13.599  56.793  1.00  0.00           C  
ATOM   1968  CD2 PHE   283     -16.305 -12.858  57.601  1.00  0.00           C  
ATOM   1969  CE1 PHE   283     -13.767 -13.957  58.102  1.00  0.00           C  
ATOM   1970  CE2 PHE   283     -15.940 -13.218  58.910  1.00  0.00           C  
ATOM   1971  CZ  PHE   283     -14.672 -13.770  59.161  1.00  0.00           C  
ATOM   1972  N   CYS   284     -16.154 -10.304  52.793  1.00  0.00           N  
ATOM   1973  CA  CYS   284     -16.613  -9.889  51.464  1.00  0.00           C  
ATOM   1974  C   CYS   284     -15.460  -9.388  50.580  1.00  0.00           C  
ATOM   1975  O   CYS   284     -15.592  -9.301  49.359  1.00  0.00           O  
ATOM   1976  CB  CYS   284     -17.715  -8.831  51.608  1.00  0.00           C  
ATOM   1977  SG  CYS   284     -18.603  -8.614  50.046  1.00  0.00           S  
ATOM   1978  N   SER   285     -14.292  -9.121  51.178  1.00  0.00           N  
ATOM   1979  CA  SER   285     -13.041  -8.836  50.483  1.00  0.00           C  
ATOM   1980  C   SER   285     -12.663  -9.907  49.450  1.00  0.00           C  
ATOM   1981  O   SER   285     -11.819  -9.644  48.596  1.00  0.00           O  
ATOM   1982  CB  SER   285     -11.904  -8.676  51.497  1.00  0.00           C  
ATOM   1983  OG  SER   285     -12.131  -7.550  52.322  1.00  0.00           O  
ATOM   1984  N   MET   286     -13.294 -11.087  49.495  1.00  0.00           N  
ATOM   1985  CA  MET   286     -13.281 -12.102  48.446  1.00  0.00           C  
ATOM   1986  C   MET   286     -13.261 -11.516  47.020  1.00  0.00           C  
ATOM   1987  O   MET   286     -12.621 -12.081  46.138  1.00  0.00           O  
ATOM   1988  CB  MET   286     -14.496 -13.020  48.656  1.00  0.00           C  
ATOM   1989  CG  MET   286     -14.435 -14.301  47.814  1.00  0.00           C  
ATOM   1990  SD  MET   286     -12.945 -15.320  47.983  1.00  0.00           S  
ATOM   1991  CE  MET   286     -12.884 -15.512  49.780  1.00  0.00           C  
ATOM   1992  N   LEU   287     -13.966 -10.403  46.798  1.00  0.00           N  
ATOM   1993  CA  LEU   287     -14.017  -9.657  45.545  1.00  0.00           C  
ATOM   1994  C   LEU   287     -12.655  -9.582  44.828  1.00  0.00           C  
ATOM   1995  O   LEU   287     -12.572  -9.787  43.620  1.00  0.00           O  
ATOM   1996  CB  LEU   287     -14.588  -8.270  45.871  1.00  0.00           C  
ATOM   1997  CG  LEU   287     -14.822  -7.364  44.656  1.00  0.00           C  
ATOM   1998  CD1 LEU   287     -15.760  -7.996  43.623  1.00  0.00           C  
ATOM   1999  CD2 LEU   287     -15.417  -6.039  45.144  1.00  0.00           C  
ATOM   2000  N   CYS   288     -11.574  -9.289  45.559  1.00  0.00           N  
ATOM   2001  CA  CYS   288     -10.214  -9.205  45.027  1.00  0.00           C  
ATOM   2002  C   CYS   288      -9.786 -10.419  44.183  1.00  0.00           C  
ATOM   2003  O   CYS   288      -9.192 -10.234  43.123  1.00  0.00           O  
ATOM   2004  CB  CYS   288      -9.192  -8.822  46.107  1.00  0.00           C  
ATOM   2005  SG  CYS   288      -8.618 -10.242  47.067  1.00  0.00           S  
ATOM   2006  N   LEU   289     -10.130 -11.653  44.577  1.00  0.00           N  
ATOM   2007  CA  LEU   289      -9.910 -12.850  43.770  1.00  0.00           C  
ATOM   2008  C   LEU   289     -10.567 -12.674  42.406  1.00  0.00           C  
ATOM   2009  O   LEU   289      -9.933 -12.943  41.389  1.00  0.00           O  
ATOM   2010  CB  LEU   289     -10.457 -14.088  44.502  1.00  0.00           C  
ATOM   2011  CG  LEU   289     -10.495 -15.374  43.654  1.00  0.00           C  
ATOM   2012  CD1 LEU   289      -9.119 -15.761  43.102  1.00  0.00           C  
ATOM   2013  CD2 LEU   289     -11.029 -16.528  44.510  1.00  0.00           C  
ATOM   2014  N   ILE   290     -11.819 -12.209  42.394  1.00  0.00           N  
ATOM   2015  CA  ILE   290     -12.575 -11.995  41.168  1.00  0.00           C  
ATOM   2016  C   ILE   290     -11.754 -11.189  40.155  1.00  0.00           C  
ATOM   2017  O   ILE   290     -11.747 -11.551  38.984  1.00  0.00           O  
ATOM   2018  CB  ILE   290     -13.989 -11.429  41.426  1.00  0.00           C  
ATOM   2019  CG1 ILE   290     -14.700 -12.286  42.494  1.00  0.00           C  
ATOM   2020  CG2 ILE   290     -14.786 -11.409  40.114  1.00  0.00           C  
ATOM   2021  CD1 ILE   290     -16.188 -11.975  42.677  1.00  0.00           C  
ATOM   2022  N   ASN   291     -11.018 -10.148  40.574  1.00  0.00           N  
ATOM   2023  CA  ASN   291     -10.129  -9.425  39.659  1.00  0.00           C  
ATOM   2024  C   ASN   291      -9.226 -10.379  38.871  1.00  0.00           C  
ATOM   2025  O   ASN   291      -9.197 -10.325  37.643  1.00  0.00           O  
ATOM   2026  CB  ASN   291      -9.276  -8.390  40.396  1.00  0.00           C  
ATOM   2027  CG  ASN   291      -8.357  -7.652  39.430  1.00  0.00           C  
ATOM   2028  ND2 ASN   291      -7.162  -8.186  39.185  1.00  0.00           N  
ATOM   2029  OD1 ASN   291      -8.712  -6.607  38.894  1.00  0.00           O  
ATOM   2030  N   SER   292      -8.479 -11.232  39.575  1.00  0.00           N  
ATOM   2031  CA  SER   292      -7.628 -12.264  38.989  1.00  0.00           C  
ATOM   2032  C   SER   292      -8.458 -13.494  38.591  1.00  0.00           C  
ATOM   2033  O   SER   292      -8.344 -14.561  39.193  1.00  0.00           O  
ATOM   2034  CB  SER   292      -6.465 -12.593  39.938  1.00  0.00           C  
ATOM   2035  OG  SER   292      -6.794 -12.340  41.294  1.00  0.00           O  
ATOM   2036  N   MET   293      -9.277 -13.318  37.550  1.00  0.00           N  
ATOM   2037  CA  MET   293      -9.998 -14.332  36.799  1.00  0.00           C  
ATOM   2038  C   MET   293     -10.823 -13.660  35.700  1.00  0.00           C  
ATOM   2039  O   MET   293     -10.923 -14.218  34.613  1.00  0.00           O  
ATOM   2040  CB  MET   293     -10.856 -15.275  37.661  1.00  0.00           C  
ATOM   2041  CG  MET   293     -11.811 -14.564  38.624  1.00  0.00           C  
ATOM   2042  SD  MET   293     -12.989 -15.615  39.518  1.00  0.00           S  
ATOM   2043  CE  MET   293     -14.079 -16.125  38.171  1.00  0.00           C  
ATOM   2044  N   VAL   294     -11.414 -12.482  35.948  1.00  0.00           N  
ATOM   2045  CA  VAL   294     -12.295 -11.865  34.960  1.00  0.00           C  
ATOM   2046  C   VAL   294     -11.518 -11.262  33.790  1.00  0.00           C  
ATOM   2047  O   VAL   294     -11.966 -11.358  32.655  1.00  0.00           O  
ATOM   2048  CB  VAL   294     -13.258 -10.840  35.589  1.00  0.00           C  
ATOM   2049  CG1 VAL   294     -14.222 -11.534  36.558  1.00  0.00           C  
ATOM   2050  CG2 VAL   294     -12.548  -9.661  36.270  1.00  0.00           C  
ATOM   2051  N   ASN   295     -10.388 -10.594  34.047  1.00  0.00           N  
ATOM   2052  CA  ASN   295      -9.705  -9.776  33.040  1.00  0.00           C  
ATOM   2053  C   ASN   295      -9.504 -10.455  31.669  1.00  0.00           C  
ATOM   2054  O   ASN   295      -9.920  -9.877  30.659  1.00  0.00           O  
ATOM   2055  CB  ASN   295      -8.415  -9.164  33.604  1.00  0.00           C  
ATOM   2056  CG  ASN   295      -8.725  -7.916  34.419  1.00  0.00           C  
ATOM   2057  OD1 ASN   295      -8.906  -6.841  33.860  1.00  0.00           O  
ATOM   2058  ND2 ASN   295      -8.790  -8.027  35.741  1.00  0.00           N  
ATOM   2059  N   PRO   296      -8.898 -11.657  31.593  1.00  0.00           N  
ATOM   2060  CA  PRO   296      -8.790 -12.410  30.348  1.00  0.00           C  
ATOM   2061  C   PRO   296     -10.137 -12.572  29.638  1.00  0.00           C  
ATOM   2062  O   PRO   296     -10.230 -12.399  28.424  1.00  0.00           O  
ATOM   2063  CB  PRO   296      -8.218 -13.777  30.738  1.00  0.00           C  
ATOM   2064  CG  PRO   296      -7.427 -13.478  32.009  1.00  0.00           C  
ATOM   2065  CD  PRO   296      -8.286 -12.408  32.681  1.00  0.00           C  
ATOM   2066  N   VAL   297     -11.175 -12.908  30.405  1.00  0.00           N  
ATOM   2067  CA  VAL   297     -12.501 -13.193  29.884  1.00  0.00           C  
ATOM   2068  C   VAL   297     -13.113 -11.948  29.236  1.00  0.00           C  
ATOM   2069  O   VAL   297     -13.752 -12.057  28.197  1.00  0.00           O  
ATOM   2070  CB  VAL   297     -13.405 -13.769  30.992  1.00  0.00           C  
ATOM   2071  CG1 VAL   297     -14.747 -14.244  30.418  1.00  0.00           C  
ATOM   2072  CG2 VAL   297     -12.738 -14.956  31.700  1.00  0.00           C  
ATOM   2073  N   ILE   298     -12.949 -10.765  29.832  1.00  0.00           N  
ATOM   2074  CA  ILE   298     -13.630  -9.551  29.402  1.00  0.00           C  
ATOM   2075  C   ILE   298     -13.018  -9.045  28.097  1.00  0.00           C  
ATOM   2076  O   ILE   298     -13.736  -8.816  27.125  1.00  0.00           O  
ATOM   2077  CB  ILE   298     -13.588  -8.489  30.520  1.00  0.00           C  
ATOM   2078  CG1 ILE   298     -14.316  -8.942  31.802  1.00  0.00           C  
ATOM   2079  CG2 ILE   298     -14.153  -7.144  30.041  1.00  0.00           C  
ATOM   2080  CD1 ILE   298     -15.817  -9.208  31.640  1.00  0.00           C  
ATOM   2081  N   TYR   299     -11.697  -8.855  28.070  1.00  0.00           N  
ATOM   2082  CA  TYR   299     -10.958  -8.385  26.904  1.00  0.00           C  
ATOM   2083  C   TYR   299     -11.283  -9.275  25.697  1.00  0.00           C  
ATOM   2084  O   TYR   299     -11.698  -8.785  24.644  1.00  0.00           O  
ATOM   2085  CB  TYR   299      -9.460  -8.375  27.258  1.00  0.00           C  
ATOM   2086  CG  TYR   299      -8.548  -7.558  26.355  1.00  0.00           C  
ATOM   2087  CD1 TYR   299      -7.994  -8.137  25.197  1.00  0.00           C  
ATOM   2088  CD2 TYR   299      -8.078  -6.302  26.790  1.00  0.00           C  
ATOM   2089  CE1 TYR   299      -6.921  -7.508  24.535  1.00  0.00           C  
ATOM   2090  CE2 TYR   299      -7.036  -5.657  26.100  1.00  0.00           C  
ATOM   2091  CZ  TYR   299      -6.398  -6.302  25.029  1.00  0.00           C  
ATOM   2092  OH  TYR   299      -5.271  -5.758  24.483  1.00  0.00           O  
ATOM   2093  N   ALA   300     -11.125 -10.592  25.878  1.00  0.00           N  
ATOM   2094  CA  ALA   300     -11.397 -11.621  24.885  1.00  0.00           C  
ATOM   2095  C   ALA   300     -12.796 -11.462  24.292  1.00  0.00           C  
ATOM   2096  O   ALA   300     -12.956 -11.227  23.096  1.00  0.00           O  
ATOM   2097  CB  ALA   300     -11.241 -12.996  25.547  1.00  0.00           C  
ATOM   2098  N   LEU   301     -13.808 -11.612  25.147  1.00  0.00           N  
ATOM   2099  CA  LEU   301     -15.220 -11.589  24.795  1.00  0.00           C  
ATOM   2100  C   LEU   301     -15.569 -10.362  23.953  1.00  0.00           C  
ATOM   2101  O   LEU   301     -16.398 -10.445  23.050  1.00  0.00           O  
ATOM   2102  CB  LEU   301     -16.045 -11.626  26.090  1.00  0.00           C  
ATOM   2103  CG  LEU   301     -17.568 -11.564  25.887  1.00  0.00           C  
ATOM   2104  CD1 LEU   301     -18.088 -12.793  25.133  1.00  0.00           C  
ATOM   2105  CD2 LEU   301     -18.247 -11.484  27.258  1.00  0.00           C  
ATOM   2106  N   ARG   302     -14.972  -9.209  24.250  1.00  0.00           N  
ATOM   2107  CA  ARG   302     -15.282  -7.982  23.535  1.00  0.00           C  
ATOM   2108  C   ARG   302     -14.761  -8.034  22.094  1.00  0.00           C  
ATOM   2109  O   ARG   302     -15.482  -7.654  21.169  1.00  0.00           O  
ATOM   2110  CB  ARG   302     -14.760  -6.777  24.324  1.00  0.00           C  
ATOM   2111  CG  ARG   302     -15.635  -6.566  25.572  1.00  0.00           C  
ATOM   2112  CD  ARG   302     -14.996  -5.595  26.569  1.00  0.00           C  
ATOM   2113  NE  ARG   302     -14.663  -4.304  25.950  1.00  0.00           N  
ATOM   2114  CZ  ARG   302     -15.500  -3.288  25.687  1.00  0.00           C  
ATOM   2115  NH1 ARG   302     -16.785  -3.353  26.063  1.00  0.00           N1+
ATOM   2116  NH2 ARG   302     -15.043  -2.216  25.034  1.00  0.00           N  
ATOM   2117  N   SER   303     -13.524  -8.494  21.883  1.00  0.00           N  
ATOM   2118  CA  SER   303     -12.975  -8.639  20.539  1.00  0.00           C  
ATOM   2119  C   SER   303     -13.833  -9.593  19.704  1.00  0.00           C  
ATOM   2120  O   SER   303     -14.175 -10.684  20.145  1.00  0.00           O  
ATOM   2121  CB  SER   303     -11.517  -9.114  20.605  1.00  0.00           C  
ATOM   2122  OG  SER   303     -10.675  -8.097  21.130  1.00  0.00           O  
ATOM   2123  N   GLY   304     -14.193  -9.158  18.492  1.00  0.00           N  
ATOM   2124  CA  GLY   304     -15.020  -9.924  17.571  1.00  0.00           C  
ATOM   2125  C   GLY   304     -14.405 -11.284  17.256  1.00  0.00           C  
ATOM   2126  O   GLY   304     -15.091 -12.299  17.326  1.00  0.00           O  
ATOM   2127  N   GLU   305     -13.113 -11.295  16.913  1.00  0.00           N  
ATOM   2128  CA  GLU   305     -12.388 -12.501  16.541  1.00  0.00           C  
ATOM   2129  C   GLU   305     -12.432 -13.526  17.675  1.00  0.00           C  
ATOM   2130  O   GLU   305     -12.925 -14.638  17.500  1.00  0.00           O  
ATOM   2131  CB  GLU   305     -10.946 -12.122  16.162  1.00  0.00           C  
ATOM   2132  CG  GLU   305     -10.103 -13.342  15.770  1.00  0.00           C  
ATOM   2133  CD  GLU   305     -10.717 -14.087  14.598  1.00  0.00           C  
ATOM   2134  OE1 GLU   305     -10.677 -13.507  13.492  1.00  0.00           O  
ATOM   2135  OE2 GLU   305     -11.224 -15.206  14.836  1.00  0.00           O1-
ATOM   2136  N   ILE   306     -11.929 -13.146  18.854  1.00  0.00           N  
ATOM   2137  CA  ILE   306     -11.778 -14.071  19.971  1.00  0.00           C  
ATOM   2138  C   ILE   306     -13.145 -14.633  20.374  1.00  0.00           C  
ATOM   2139  O   ILE   306     -13.266 -15.829  20.636  1.00  0.00           O  
ATOM   2140  CB  ILE   306     -11.036 -13.410  21.152  1.00  0.00           C  
ATOM   2141  CG1 ILE   306      -9.651 -12.885  20.730  1.00  0.00           C  
ATOM   2142  CG2 ILE   306     -10.863 -14.446  22.274  1.00  0.00           C  
ATOM   2143  CD1 ILE   306      -8.967 -11.987  21.766  1.00  0.00           C  
ATOM   2144  N   ARG   307     -14.177 -13.782  20.386  1.00  0.00           N  
ATOM   2145  CA  ARG   307     -15.550 -14.173  20.678  1.00  0.00           C  
ATOM   2146  C   ARG   307     -16.076 -15.186  19.666  1.00  0.00           C  
ATOM   2147  O   ARG   307     -16.780 -16.111  20.050  1.00  0.00           O  
ATOM   2148  CB  ARG   307     -16.463 -12.940  20.714  1.00  0.00           C  
ATOM   2149  CG  ARG   307     -17.913 -13.340  21.043  1.00  0.00           C  
ATOM   2150  CD  ARG   307     -18.853 -12.149  21.252  1.00  0.00           C  
ATOM   2151  NE  ARG   307     -19.072 -11.381  20.014  1.00  0.00           N  
ATOM   2152  CZ  ARG   307     -18.494 -10.206  19.707  1.00  0.00           C  
ATOM   2153  NH1 ARG   307     -18.926  -9.518  18.643  1.00  0.00           N1+
ATOM   2154  NH2 ARG   307     -17.498  -9.711  20.451  1.00  0.00           N  
ATOM   2155  N   SER   308     -15.785 -15.011  18.378  1.00  0.00           N  
ATOM   2156  CA  SER   308     -16.284 -15.878  17.317  1.00  0.00           C  
ATOM   2157  C   SER   308     -15.752 -17.289  17.558  1.00  0.00           C  
ATOM   2158  O   SER   308     -16.506 -18.253  17.668  1.00  0.00           O  
ATOM   2159  CB  SER   308     -15.850 -15.323  15.952  1.00  0.00           C  
ATOM   2160  OG  SER   308     -16.455 -16.051  14.900  1.00  0.00           O  
ATOM   2161  N   SER   309     -14.432 -17.381  17.718  1.00  0.00           N  
ATOM   2162  CA  SER   309     -13.743 -18.599  18.089  1.00  0.00           C  
ATOM   2163  C   SER   309     -14.374 -19.226  19.335  1.00  0.00           C  
ATOM   2164  O   SER   309     -14.506 -20.445  19.395  1.00  0.00           O  
ATOM   2165  CB  SER   309     -12.253 -18.304  18.289  1.00  0.00           C  
ATOM   2166  OG  SER   309     -11.652 -17.872  17.077  1.00  0.00           O  
ATOM   2167  N   ALA   310     -14.777 -18.423  20.327  1.00  0.00           N  
ATOM   2168  CA  ALA   310     -15.382 -18.941  21.547  1.00  0.00           C  
ATOM   2169  C   ALA   310     -16.702 -19.652  21.246  1.00  0.00           C  
ATOM   2170  O   ALA   310     -16.948 -20.741  21.757  1.00  0.00           O  
ATOM   2171  CB  ALA   310     -15.570 -17.823  22.576  1.00  0.00           C  
ATOM   2172  N   HIS   311     -17.548 -19.039  20.414  1.00  0.00           N  
ATOM   2173  CA  HIS   311     -18.855 -19.551  20.038  1.00  0.00           C  
ATOM   2174  C   HIS   311     -18.706 -20.943  19.433  1.00  0.00           C  
ATOM   2175  O   HIS   311     -19.338 -21.891  19.887  1.00  0.00           O  
ATOM   2176  CB  HIS   311     -19.519 -18.573  19.061  1.00  0.00           C  
ATOM   2177  CG  HIS   311     -20.888 -18.999  18.604  1.00  0.00           C  
ATOM   2178  CD2 HIS   311     -21.150 -19.829  17.551  1.00  0.00           C  
ATOM   2179  ND1 HIS   311     -22.089 -18.519  19.128  1.00  0.00           N  
ATOM   2180  NE2 HIS   311     -22.520 -19.872  17.432  1.00  0.00           N  
ATOM   2181  CE1 HIS   311     -23.052 -19.084  18.385  1.00  0.00           C  
ATOM   2182  N   HIS   312     -17.847 -21.072  18.421  1.00  0.00           N  
ATOM   2183  CA  HIS   312     -17.622 -22.341  17.739  1.00  0.00           C  
ATOM   2184  C   HIS   312     -17.072 -23.389  18.708  1.00  0.00           C  
ATOM   2185  O   HIS   312     -17.443 -24.556  18.639  1.00  0.00           O  
ATOM   2186  CB  HIS   312     -16.697 -22.148  16.534  1.00  0.00           C  
ATOM   2187  CG  HIS   312     -17.188 -21.085  15.583  1.00  0.00           C  
ATOM   2188  ND1 HIS   312     -18.498 -20.967  15.111  1.00  0.00           N  
ATOM   2189  CD2 HIS   312     -16.479 -19.972  15.236  1.00  0.00           C  
ATOM   2190  CE1 HIS   312     -18.543 -19.774  14.494  1.00  0.00           C  
ATOM   2191  NE2 HIS   312     -17.353 -19.151  14.565  1.00  0.00           N  
ATOM   2192  N   CYS   313     -16.208 -22.976  19.637  1.00  0.00           N  
ATOM   2193  CA  CYS   313     -15.628 -23.864  20.640  1.00  0.00           C  
ATOM   2194  C   CYS   313     -16.716 -24.484  21.525  1.00  0.00           C  
ATOM   2195  O   CYS   313     -16.679 -25.674  21.838  1.00  0.00           O  
ATOM   2196  CB  CYS   313     -14.568 -23.113  21.457  1.00  0.00           C  
ATOM   2197  SG  CYS   313     -13.955 -24.142  22.814  1.00  0.00           S  
ATOM   2198  N   LEU   314     -17.735 -23.698  21.883  1.00  0.00           N  
ATOM   2199  CA  LEU   314     -18.875 -24.152  22.671  1.00  0.00           C  
ATOM   2200  C   LEU   314     -19.892 -24.912  21.809  1.00  0.00           C  
ATOM   2201  O   LEU   314     -20.698 -25.681  22.334  1.00  0.00           O  
ATOM   2202  CB  LEU   314     -19.540 -22.942  23.343  1.00  0.00           C  
ATOM   2203  CG  LEU   314     -18.637 -22.239  24.373  1.00  0.00           C  
ATOM   2204  CD1 LEU   314     -19.260 -20.890  24.748  1.00  0.00           C  
ATOM   2205  CD2 LEU   314     -18.456 -23.081  25.643  1.00  0.00           C  
ATOM   2206  N   ALA   315     -19.901 -24.680  20.496  1.00  0.00           N  
ATOM   2207  CA  ALA   315     -20.802 -25.331  19.555  1.00  0.00           C  
ATOM   2208  C   ALA   315     -20.338 -26.754  19.246  1.00  0.00           C  
ATOM   2209  O   ALA   315     -21.161 -27.620  18.964  1.00  0.00           O  
ATOM   2210  CB  ALA   315     -20.889 -24.507  18.268  1.00  0.00           C  
ATOM   2211  N   HIS   316     -19.022 -26.970  19.276  1.00  0.00           N  
ATOM   2212  CA  HIS   316     -18.361 -28.156  18.765  1.00  0.00           C  
ATOM   2213  C   HIS   316     -17.933 -29.056  19.918  1.00  0.00           C  
ATOM   2214  O   HIS   316     -18.282 -30.233  19.943  1.00  0.00           O  
ATOM   2215  CB  HIS   316     -17.155 -27.711  17.924  1.00  0.00           C  
ATOM   2216  CG  HIS   316     -16.424 -28.815  17.200  1.00  0.00           C  
ATOM   2217  ND1 HIS   316     -16.615 -30.175  17.334  1.00  0.00           N  
ATOM   2218  CD2 HIS   316     -15.478 -28.628  16.227  1.00  0.00           C  
ATOM   2219  CE1 HIS   316     -15.801 -30.785  16.456  1.00  0.00           C  
ATOM   2220  NE2 HIS   316     -15.093 -29.884  15.754  1.00  0.00           N  
ATOM   2221  N   TRP   317     -17.111 -28.521  20.822  1.00  0.00           N  
ATOM   2222  CA  TRP   317     -16.381 -29.327  21.784  1.00  0.00           C  
ATOM   2223  C   TRP   317     -17.208 -29.607  23.032  1.00  0.00           C  
ATOM   2224  O   TRP   317     -17.330 -30.764  23.418  1.00  0.00           O  
ATOM   2225  CB  TRP   317     -15.035 -28.673  22.104  1.00  0.00           C  
ATOM   2226  CG  TRP   317     -14.203 -28.360  20.897  1.00  0.00           C  
ATOM   2227  CD1 TRP   317     -13.779 -27.131  20.540  1.00  0.00           C  
ATOM   2228  CD2 TRP   317     -13.709 -29.263  19.861  1.00  0.00           C  
ATOM   2229  NE1 TRP   317     -13.096 -27.194  19.346  1.00  0.00           N  
ATOM   2230  CE2 TRP   317     -13.005 -28.492  18.889  1.00  0.00           C  
ATOM   2231  CE3 TRP   317     -13.777 -30.657  19.644  1.00  0.00           C  
ATOM   2232  CZ2 TRP   317     -12.402 -29.070  17.763  1.00  0.00           C  
ATOM   2233  CZ3 TRP   317     -13.169 -31.248  18.521  1.00  0.00           C  
ATOM   2234  CH2 TRP   317     -12.482 -30.459  17.583  1.00  0.00           C  
ATOM   2235  N   LYS   318     -17.763 -28.578  23.687  1.00  0.00           N  
ATOM   2236  CA  LYS   318     -18.539 -28.794  24.910  1.00  0.00           C  
ATOM   2237  C   LYS   318     -20.025 -29.012  24.595  1.00  0.00           C  
ATOM   2238  O   LYS   318     -20.880 -28.237  25.029  1.00  0.00           O  
ATOM   2239  CB  LYS   318     -18.273 -27.681  25.940  1.00  0.00           C  
ATOM   2240  CG  LYS   318     -18.630 -28.180  27.354  1.00  0.00           C  
ATOM   2241  CD  LYS   318     -18.259 -27.185  28.463  1.00  0.00           C  
ATOM   2242  CE  LYS   318     -19.279 -26.042  28.579  1.00  0.00           C  
ATOM   2243  NZ  LYS   318     -18.907 -25.080  29.640  1.00  0.00           N1+
ATOM   2244  N   LYS   319     -20.322 -30.091  23.866  1.00  0.00           N  
ATOM   2245  CA  LYS   319     -21.650 -30.657  23.684  1.00  0.00           C  
ATOM   2246  C   LYS   319     -21.506 -32.174  23.599  1.00  0.00           C  
ATOM   2247  O   LYS   319     -22.496 -32.856  23.940  1.00  0.00           O  
ATOM   2248  CB  LYS   319     -22.317 -30.113  22.415  1.00  0.00           C  
ATOM   2249  OXT LYS   319     -20.407 -32.616  23.198  1.00  0.00           O1-
ATOM   2250  CG  LYS   319     -22.705 -28.646  22.608  1.00  0.00           C  
ATOM   2251  CD  LYS   319     -23.637 -28.161  21.491  1.00  0.00           C  
ATOM   2252  CE  LYS   319     -24.352 -26.871  21.911  1.00  0.00           C  
ATOM   2253  NZ  LYS   319     -23.404 -25.851  22.400  1.00  0.00           N1+
TER    2254      LYS   319 
END
